# Supplementary material for: Multidimensional Assessment of Neurological Adverse Reactions Related to PD‐1 Inhibitors: A Real‐World Pharmacovigilance Study
Source: CNS Neurosci Ther. 2026 Jan 5;32(1):e70734. doi: 10.1002/cns.70734 (PMC12767002; doi:10.1002/cns.70734)
Supplement: Supplementary file 6 — Table S1: The number of occurrences of each PT‐level neurological adverse event for each PD‐1 inhibitor. [file CNS-32-e70734-s003.xlsx]

## Sheet: Transformed_Drug_Reaction_Data
Supplementary table. 1: The number of occurrences of each PT-level neurological adverse event for each PD-1 inhibitor.
PT	Total	Nivolumab	Pembrolizumab	Cemiplimab	Others
Neuropathy peripheral	978	326	638	9	5
Dizziness	942	547	367	15	13
Myasthenia gravis	675	354	306	13	2
Cerebrovascular accident	451	268	168	13	2
Encephalitis	435	253	166	13	3
Cerebral infarction	406	202	201	1	2
Cerebral haemorrhage	245	138	102	2	3
Guillain-barre syndrome	204	103	98	1	2
Facial paralysis	198	129	65	4	0
Meningitis	188	98	87	2	1
Meningitis aseptic	183	121	59	2	1
Optic neuritis	159	76	78	5	0
Nervous system disorder	152	86	63	3	0
Ischaemic stroke	137	84	51	2	0
Hemiparesis	135	83	44	5	3
Immune-mediated myasthenia gravis	117	57	59	0	1
Polyneuropathy	117	71	40	5	1
Paralysis	109	70	36	3	0
Myasthenic syndrome	104	52	47	5	0
Peripheral sensory neuropathy	101	61	40	0	0
Neurotoxicity	94	55	38	0	1
Brain neoplasm	86	64	21	1	0
Central nervous system lesion	81	57	24	0	0
Haemorrhage intracranial	69	54	13	2	0
Cerebral disorder	65	39	25	1	0
Presyncope	62	42	20	0	0
Subarachnoid haemorrhage	59	28	30	1	0
Carpal tunnel syndrome	55	24	31	0	0
Spinal cord compression	54	45	9	0	0
Immune-mediated neuropathy	51	14	34	1	2
Neurological symptom	51	24	27	0	0
Ophthalmoplegia	50	17	32	1	0
Unresponsive to stimuli	44	13	28	3	0
Myelitis	43	31	12	0	0
Radiculopathy	43	26	15	2	0
Sciatica	42	32	10	0	0
Cerebral ischaemia	41	27	13	0	1
Myasthenia gravis crisis	41	19	22	0	0
Monoplegia	39	16	21	2	0
Peripheral motor neuropathy	38	23	14	1	0
Chronic inflammatory demyelinating polyradiculoneuropathy	37	21	15	1	0
Neuritis	36	22	14	0	0
Vocal cord paralysis	36	22	13	1	0
Immune-mediated neurological disorder	35	7	28	0	0
Brain fog	33	7	26	0	0
Demyelinating polyneuropathy	33	24	9	0	0
Hemiplegia	32	15	16	1	0
Paraplegia	32	23	9	0	0
Dizziness postural	29	17	12	0	0
Head discomfort	29	14	15	0	0
Bell's palsy	27	18	7	2	0
Facial paresis	27	11	14	2	0
Parosmia	27	11	15	1	0
Autoimmune neuropathy	26	18	8	0	0
Eye movement disorder	26	13	11	2	0
Nerve compression	25	18	7	0	0
Myoclonus	24	12	12	0	0
Ocular myasthenia	24	9	13	2	0
Oculogyric crisis	24	8	16	0	0
Neuromyopathy	23	7	16	0	0
Paraneoplastic neurological syndrome	23	8	15	0	0
Paraparesis	23	18	5	0	0
Nerve injury	22	14	8	0	0
Hyperglycaemic hyperosmolar nonketotic syndrome	21	15	4	2	0
Acute polyneuropathy	20	10	9	1	0
Cranial nerve disorder	20	12	7	1	0
Embolic stroke	20	12	8	0	0
Haemorrhagic stroke	20	9	11	0	0
Peripheral sensorimotor neuropathy	20	14	5	1	0
Strabismus	20	3	17	0	0
Optic ischaemic neuropathy	19	13	6	0	0
Neurological decompensation	18	13	5	0	0
Axonal neuropathy	17	9	7	0	1
Central nervous system vasculitis	17	6	10	1	0
Miller fisher syndrome	17	9	7	1	0
Cerebellar infarction	16	11	5	0	0
Quadriparesis	16	9	7	0	0
Quadriplegia	16	11	5	0	0
Brain abscess	15	11	3	1	0
Brain neoplasm malignant	15	11	4	0	0
Cerebellar haemorrhage	15	9	6	0	0
Intracranial aneurysm	15	3	12	0	0
Lacunar infarction	15	9	6	0	0
Monoparesis	15	11	3	1	0
Autonomic nervous system imbalance	14	10	4	0	0
Embolic cerebral infarction	14	8	6	0	0
Myelopathy	14	12	2	0	0
Thrombotic cerebral infarction	14	7	7	0	0
Anosmia	13	5	6	0	2
Encephalomyelitis	13	10	2	1	0
Meningioma	13	9	4	0	0
Peroneal nerve palsy	13	7	4	2	0
Vocal cord paresis	13	6	7	0	0
Cerebrovascular disorder	12	6	6	0	0
Paralysis recurrent laryngeal nerve	12	7	5	0	0
Paresis	12	9	3	0	0
Autonomic neuropathy	11	8	3	0	0
Axonal and demyelinating polyneuropathy	11	4	7	0	0
Meningoradiculitis	11	10	0	1	0
Neurogenic bladder	11	7	4	0	0
Carotid artery stenosis	10	7	3	0	0
Cerebral haematoma	10	4	5	1	0
Cerebral thrombosis	10	5	5	0	0
Cranial nerve paralysis	10	4	6	0	0
Diplegia	10	4	6	0	0
Meningism	10	7	1	2	0
Mononeuropathy multiplex	10	7	3	0	0
Bulbar palsy	9	6	3	0	0
Cerebral small vessel ischaemic disease	9	1	8	0	0
Dropped head syndrome	9	4	5	0	0
Immune-mediated optic neuritis	9	6	3	0	0
Neuritis cranial	9	2	7	0	0
Spinal cord infection	9	7	2	0	0
Spinal cord neoplasm	9	7	2	0	0
Thrombotic stroke	9	7	2	0	0
Carotid artery occlusion	8	7	1	0	0
Cerebral artery embolism	8	4	4	0	0
Coma scale abnormal	8	3	5	0	0
Encephalitis brain stem	8	3	5	0	0
Extraocular muscle disorder	8	4	4	0	0
Hemianopia	8	7	1	0	0
Hemianopia homonymous	8	7	1	0	0
Acute motor axonal neuropathy	7	4	3	0	0
Amyotrophic lateral sclerosis	7	4	3	0	0
Brain cancer metastatic	7	4	3	0	0
Central nervous system inflammation	7	4	2	1	0
Cerebrospinal fluid leakage	7	6	1	0	0
Diabetic neuropathy	7	3	3	1	0
Horner's syndrome	7	2	5	0	0
Ischaemic cerebral infarction	7	3	4	0	0
Meningeal disorder	7	3	4	0	0
Neuralgic amyotrophy	7	4	3	0	0
Optic nerve injury	7	2	5	0	0
Thalamus haemorrhage	7	2	5	0	0
Brachial plexopathy	6	6	0	0	0
Brain stem haemorrhage	6	4	2	0	0
Brain stem infarction	6	5	1	0	0
Cauda equina syndrome	6	2	4	0	0
Central nervous system necrosis	6	5	1	0	0
Electroencephalogram abnormal	6	4	2	0	0
Hypertonic bladder	6	3	3	0	0
Phrenic nerve paralysis	6	3	3	0	0
Reversible cerebral vasoconstriction syndrome	6	1	5	0	0
Spinal cord disorder	6	4	1	0	1
Toxic neuropathy	6	6	0	0	0
Trigeminal neuralgia	6	6	0	0	0
Acute motor-sensory axonal neuropathy	5	2	3	0	0
Basal ganglia haemorrhage	5	4	1	0	0
Brain stem syndrome	5	3	2	0	0
Carotid arteriosclerosis	5	1	4	0	0
Cervicobrachial syndrome	5	4	1	0	0
Drooling	5	5	0	0	0
Glioblastoma	5	0	5	0	0
Gliosis	5	1	4	0	0
Intraventricular haemorrhage	5	4	1	0	0
Magnetic resonance imaging head abnormal	5	0	5	0	0
Muscle contractions involuntary	5	3	2	0	0
Opsoclonus myoclonus	5	3	2	0	0
Spinal cord haemorrhage	5	1	4	0	0
Bladder dysfunction	4	2	2	0	0
Central nervous system haemorrhage	4	3	1	0	0
Cerebral amyloid angiopathy	4	2	1	1	0
Cerebral artery occlusion	4	0	4	0	0
Cranial nerve palsies multiple	4	1	3	0	0
Facial nerve disorder	4	4	0	0	0
Glioma	4	3	1	0	0
Parophthalmia	4	1	3	0	0
Peripheral nerve injury	4	0	4	0	0
Pleocytosis	4	2	2	0	0
Polyneuropathy in malignant disease	4	0	4	0	0
Psychomotor skills impaired	4	3	1	0	0
Pyramidal tract syndrome	4	4	0	0	0
Atonic urinary bladder	3	2	1	0	0
Blood brain barrier defect	3	2	1	0	0
Carotid artery disease	3	1	2	0	0
Cerebellar stroke	3	3	0	0	0
Cervical radiculopathy	3	0	3	0	0
Cholinergic syndrome	3	1	1	0	1
Cns ventriculitis	3	1	2	0	0
Extradural neoplasm	3	3	0	0	0
Facial spasm	3	2	1	0	0
Gaze palsy	3	3	0	0	0
Glossopharyngeal nerve disorder	3	1	2	0	0
Haemorrhagic cerebral infarction	3	1	2	0	0
Haemorrhagic transformation stroke	3	2	1	0	0
Intracranial hypotension	3	0	3	0	0
Intraventricular haemorrhage neonatal	3	3	0	0	0
Lacunar stroke	3	2	1	0	0
Meningorrhagia	3	3	0	0	0
Mononeuritis	3	0	2	1	0
Motor neurone disease	3	3	0	0	0
Muscle spasticity	3	3	0	0	0
Neuromuscular toxicity	3	1	1	1	0
Optic perineuritis	3	3	0	0	0
Slow response to stimuli	3	0	3	0	0
Spinal cord infarction	3	1	2	0	0
Spinocerebellar disorder	3	0	3	0	0
Stroke in evolution	3	2	1	0	0
Ascending flaccid paralysis	2	1	1	0	0
Basal ganglia infarction	2	0	2	0	0
Basilar artery occlusion	2	2	0	0	0
Basilar artery thrombosis	2	1	1	0	0
Brain hypoxia	2	0	2	0	0
Brain scan abnormal	2	0	2	0	0
Carotid artery dissection	2	2	0	0	0
Carotid artery thrombosis	2	1	1	0	0
Carpal tunnel decompression	2	2	0	0	0
Cavernous sinus syndrome	2	1	1	0	0
Central nervous system infection	2	1	1	0	0
Cerebellar haematoma	2	0	2	0	0
Cerebral arteriosclerosis	2	0	2	0	0
Cerebral artery stenosis	2	0	2	0	0
Cerebral artery thrombosis	2	1	1	0	0
Cerebral congestion	2	1	1	0	0
Cerebral hypoperfusion	2	0	2	0	0
Cerebral microangiopathy	2	1	1	0	0
Cerebral microembolism	2	1	1	0	0
Cerebral microhaemorrhage	2	0	2	0	0
Cerebral vasoconstriction	2	1	1	0	0
Computerised tomogram head abnormal	2	0	2	0	0
Contracted bladder	2	1	1	0	0
Cranial nerve injury	2	1	1	0	0
Extradural abscess	2	2	0	0	0
Glossopharyngeal nerve paralysis	2	0	2	0	0
Hypoglossal nerve paralysis	2	1	1	0	0
Hypoglossal nerve paresis	2	0	2	0	0
Intracranial haematoma	2	1	1	0	0
Intracranial infection	2	2	0	0	0
Ischaemic neuropathy	2	1	1	0	0
Locked-in syndrome	2	2	0	0	0
Lumbar puncture	2	1	0	1	0
Lumbar puncture abnormal	2	0	1	1	0
Lumbar radiculopathy	2	1	1	0	0
Lumbosacral plexopathy	2	0	2	0	0
Lumbosacral radiculopathy	2	0	2	0	0
Mental status changes postoperative	2	2	0	0	0
Neurodegenerative disorder	2	0	2	0	0
Neurofibrosarcoma	2	0	2	0	0
Neurosarcoidosis	2	2	0	0	0
Paresis cranial nerve	2	1	1	0	0
Polyneuropathy alcoholic	2	2	0	0	0
Postictal paralysis	2	0	2	0	0
Postoperative delirium	2	2	0	0	0
Procedural headache	2	2	0	0	0
Quadrantanopia	2	1	1	0	0
Radial nerve palsy	2	1	1	0	0
Sciatic nerve neuropathy	2	0	2	0	0
Sensorimotor disorder	2	1	1	0	0
Small fibre neuropathy	2	1	1	0	0
Subdural abscess	2	2	0	0	0
Thalamic infarction	2	0	2	0	0
Tongue biting	2	1	1	0	0
Tongue paralysis	2	0	2	0	0
Trigeminal palsy	2	1	1	0	0
Vascular encephalopathy	2	0	2	0	0
Visual pathway disorder	2	1	1	0	0
Vith nerve injury	2	0	2	0	0
Von hippel-lindau disease	2	0	2	0	0
Acquired syringomyelia	1	1	0	0	0
Aesthesioneuroblastoma	1	0	1	0	0
Angiopathic neuropathy	1	0	1	0	0
Anticholinergic syndrome	1	1	0	0	0
Arachnoid cyst	1	0	1	0	0
Arachnoiditis	1	1	0	0	0
Automatic bladder	1	0	1	0	0
Basal ganglia stroke	1	0	1	0	0
Binocular eye movement disorder	1	0	1	0	0
Bladder sphincter atony	1	1	0	0	0
Brain empyema	1	1	0	0	0
Brain stem stroke	1	0	1	0	0
Cardiac autonomic neuropathy	1	0	1	0	0
Carotid arterial embolus	1	0	1	0	0
Carotid artery aneurysm	1	0	1	0	0
Carotid artery perforation	1	0	1	0	0
Carotid sinus syndrome	1	1	0	0	0
Cavernous sinus thrombosis	1	1	0	0	0
Central nervous system abscess	1	1	0	0	0
Central nervous system function test abnormal	1	0	1	0	0
Central nervous system immune reconstitution inflammatory response	1	0	1	0	0
Central nervous system lupus	1	0	1	0	0
Central nervous system melanoma	1	1	0	0	0
Central nervous system neoplasm	1	1	0	0	0
Cerebellar tumour	1	0	1	0	0
Cerebrovascular insufficiency	1	1	0	0	0
Choroid plexus papilloma	1	0	1	0	0
Clonus	1	1	0	0	0
Cytotoxic lesions of corpus callosum	1	0	1	0	0
Delayed ischaemic neurological deficit	1	0	0	1	0
Diffusion-weighted brain mri abnormal	1	1	0	0	0
Dizziness exertional	1	0	1	0	0
Dural arteriovenous fistula	1	1	0	0	0
Electromyogram abnormal	1	1	0	0	0
Embolic cerebellar infarction	1	0	1	0	0
Foster-kennedy syndrome	1	1	0	0	0
Hereditary motor and sensory neuropathy	1	0	1	0	0
Hypoglossal nerve disorder	1	1	0	0	0
Hyposmia	1	0	1	0	0
Hypotonic urinary bladder	1	1	0	0	0
Idiopathic orbital inflammation	1	1	0	0	0
Iiird nerve injury	1	0	1	0	0
Intensive care unit acquired weakness	1	0	1	0	0
Intracranial haemangioma	1	0	1	0	0
Ivth nerve injury	1	0	1	0	0
Lewis-sumner syndrome	1	1	0	0	0
Lower motor neurone lesion	1	0	1	0	0
Magnetic resonance imaging head	1	0	1	0	0
Malignant neoplasm of spinal cord	1	0	1	0	0
Medical induction of coma	1	0	1	0	0
Medullary compression syndrome	1	1	0	0	0
Meningeal thickening	1	1	0	0	0
Moyamoya disease	1	1	0	0	0
Multifocal motor neuropathy	1	1	0	0	0
Multiple system atrophy	1	1	0	0	0
Nerve conduction studies abnormal	1	0	0	0	1
Nerve root injury cervical	1	0	1	0	0
Nerve root injury lumbar	1	0	1	0	0
Nervous system cyst	1	0	1	0	0
Neuroblastoma	1	1	0	0	0
Neurofibromatosis	1	1	0	0	0
Neurological rehabilitation	1	0	1	0	0
Neurolysis	1	1	0	0	0
Neuromuscular pain	1	0	1	0	0
Neurosurgery	1	1	0	0	0
Olfactory dysfunction	1	0	1	0	0
Orthostatic intolerance	1	1	0	0	0
Palatal palsy	1	0	1	0	0
Panencephalitis	1	0	1	0	0
Periorbital inflammation	1	1	0	0	0
Peripheral nerve lesion	1	0	1	0	0
Peripheral nerve palsy	1	1	0	0	0
Peripheral nerve paresis	1	1	0	0	0
Peripheral paralysis	1	0	1	0	0
Pneumocephalus	1	1	0	0	0
Polyradiculoneuropathy	1	1	0	0	0
Post lumbar puncture syndrome	1	1	0	0	0
Progressive muscular atrophy	1	0	1	0	0
Pseudomeningocele	1	0	1	0	0
Pseudostroke	1	0	1	0	0
Putamen haemorrhage	1	1	0	0	0
Radial nerve injury	1	1	0	0	0
Radicular pain	1	0	0	1	0
Rathke's cleft cyst	1	0	1	0	0
Saccadic eye movement	1	1	0	0	0
Schwannoma	1	1	0	0	0
Sensory level abnormal	1	1	0	0	0
Skull base tumour	1	1	0	0	0
Somatosensory evoked potentials abnormal	1	0	1	0	0
Spinal artery thrombosis	1	0	1	0	0
Spinal cord abscess	1	1	0	0	0
Spinal cord oedema	1	0	1	0	0
Spinal cord paralysis	1	1	0	0	0
Spinal muscular atrophy	1	0	1	0	0
Spondylitic myelopathy	1	1	0	0	0
Supranuclear palsy	1	0	1	0	0
Tourette's disorder	1	0	1	0	0
Trigeminal neuritis	1	0	1	0	0
Tunnel vision	1	0	1	0	0
Vertebrobasilar stroke	1	0	1	0	0
Viiith nerve injury	1	1	0	0	0
Viith nerve injury	1	0	1	0	0
Vth nerve injury	1	0	1	0	0
Weber's syndrome	1	0	1	0	0
