# Supplementary material for: Multidimensional Assessment of Neurological Adverse Reactions Related to PD‐1 Inhibitors: A Real‐World Pharmacovigilance Study
Source: CNS Neurosci Ther. 2026 Jan 5;32(1):e70734. doi: 10.1002/cns.70734 (PMC12767002; doi:10.1002/cns.70734)
Supplement: Supplementary file 8 — Table S3: The proportion and number of PT‐level co‐reported adverse events among patients with PD‐1 inhibitor‐induced neurological adverse reactions. [file CNS-32-e70734-s007.xlsx]

## Sheet: Sheet1
Supplementary table. 3: The proportion and number of PT-level co-reported adverse events among patients with PD-1 inhibitor-induced neurological adverse reactions.
PT_Name	SOC_Name	Patient_Count	Percentage_of_Patients
malignant neoplasm progression	neoplasms benign, malignant and unspecified (incl cysts and polyps)	973	12.21%
fatigue	general disorders and administration site conditions	736	9.24%
nausea	gastrointestinal disorders	522	6.55%
diarrhoea	gastrointestinal disorders	502	6.30%
asthenia	general disorders and administration site conditions	483	6.06%
decreased appetite	metabolism and nutrition disorders	436	5.47%
dyspnoea	respiratory, thoracic and mediastinal disorders	379	4.76%
headache	nervous system disorders	379	4.76%
pyrexia	general disorders and administration site conditions	374	4.69%
rash	skin and subcutaneous tissue disorders	325	4.08%
off label use	injury, poisoning and procedural complications	303	3.80%
vomiting	gastrointestinal disorders	302	3.79%
weight decreased	investigations	291	3.65%
malaise	general disorders and administration site conditions	278	3.49%
constipation	gastrointestinal disorders	273	3.43%
pain	general disorders and administration site conditions	260	3.26%
myositis	musculoskeletal and connective tissue disorders	251	3.15%
arthralgia	musculoskeletal and connective tissue disorders	250	3.14%
muscular weakness	musculoskeletal and connective tissue disorders	244	3.06%
hypothyroidism	endocrine disorders	236	2.96%
pruritus	skin and subcutaneous tissue disorders	232	2.91%
cough	respiratory, thoracic and mediastinal disorders	225	2.82%
pneumonia	infections and infestations	211	2.65%
myocarditis	cardiac disorders	208	2.61%
fall	injury, poisoning and procedural complications	200	2.51%
death	general disorders and administration site conditions	187	2.35%
anaemia	blood and lymphatic system disorders	183	2.30%
general physical health deterioration	general disorders and administration site conditions	183	2.30%
myalgia	musculoskeletal and connective tissue disorders	183	2.30%
product use in unapproved indication	injury, poisoning and procedural complications	179	2.25%
hypertension	vascular disorders	176	2.21%
back pain	musculoskeletal and connective tissue disorders	172	2.16%
immune-mediated myocarditis	cardiac disorders	167	2.10%
gait disturbance	general disorders and administration site conditions	166	2.08%
dysphagia	gastrointestinal disorders	163	2.05%
confusional state	psychiatric disorders	162	2.03%
pain in extremity	musculoskeletal and connective tissue disorders	158	1.98%
intentional product use issue	injury, poisoning and procedural complications	156	1.96%
immune-mediated myositis	musculoskeletal and connective tissue disorders	142	1.78%
hypoaesthesia	nervous system disorders	134	1.68%
hypotension	vascular disorders	131	1.64%
colitis	gastrointestinal disorders	129	1.62%
respiratory failure	respiratory, thoracic and mediastinal disorders	125	1.57%
eyelid ptosis	eye disorders	120	1.51%
product use issue	injury, poisoning and procedural complications	120	1.51%
abdominal pain	gastrointestinal disorders	119	1.49%
somnolence	nervous system disorders	119	1.49%
dehydration	metabolism and nutrition disorders	118	1.48%
dysphonia	respiratory, thoracic and mediastinal disorders	118	1.48%
stomatitis	gastrointestinal disorders	117	1.47%
hepatic function abnormal	hepatobiliary disorders	116	1.46%
adrenal insufficiency	endocrine disorders	114	1.43%
alopecia	skin and subcutaneous tissue disorders	114	1.43%
interstitial lung disease	respiratory, thoracic and mediastinal disorders	114	1.43%
vision blurred	eye disorders	108	1.36%
diplopia	eye disorders	106	1.33%
acute kidney injury	renal and urinary disorders	105	1.32%
insomnia	psychiatric disorders	105	1.32%
pneumonitis	respiratory, thoracic and mediastinal disorders	105	1.32%
seizure	nervous system disorders	103	1.29%
hepatitis	hepatobiliary disorders	100	1.26%
inappropriate schedule of product administration	injury, poisoning and procedural complications	99	1.24%
abdominal pain upper	gastrointestinal disorders	97	1.22%
chest pain	general disorders and administration site conditions	97	1.22%
platelet count decreased	investigations	97	1.22%
oedema peripheral	general disorders and administration site conditions	96	1.20%
anxiety	psychiatric disorders	95	1.19%
hyponatraemia	metabolism and nutrition disorders	92	1.15%
paraesthesia	nervous system disorders	92	1.15%
visual impairment	eye disorders	92	1.15%
hyperthyroidism	endocrine disorders	90	1.13%
blood pressure increased	investigations	88	1.10%
feeling abnormal	general disorders and administration site conditions	88	1.10%
dry mouth	gastrointestinal disorders	87	1.09%
sepsis	infections and infestations	87	1.09%
peripheral swelling	general disorders and administration site conditions	86	1.08%
taste disorder	nervous system disorders	84	1.05%
balance disorder	nervous system disorders	82	1.03%
depression	psychiatric disorders	82	1.03%
memory impairment	nervous system disorders	82	1.03%
urinary tract infection	infections and infestations	79	0.99%
aspartate aminotransferase increased	investigations	78	0.98%
hypophysitis	endocrine disorders	78	0.98%
metastases to central nervous system	neoplasms benign, malignant and unspecified (incl cysts and polyps)	78	0.98%
pulmonary embolism	respiratory, thoracic and mediastinal disorders	78	0.98%
dry skin	skin and subcutaneous tissue disorders	77	0.97%
muscle spasms	musculoskeletal and connective tissue disorders	76	0.95%
thrombocytopenia	blood and lymphatic system disorders	76	0.95%
adverse event	general disorders and administration site conditions	75	0.94%
chills	general disorders and administration site conditions	75	0.94%
loss of consciousness	nervous system disorders	73	0.92%
weight increased	investigations	72	0.90%
alanine aminotransferase increased	investigations	71	0.89%
drug ineffective	general disorders and administration site conditions	70	0.88%
pleural effusion	respiratory, thoracic and mediastinal disorders	69	0.87%
atrial fibrillation	cardiac disorders	68	0.85%
rhabdomyolysis	musculoskeletal and connective tissue disorders	68	0.85%
neutrophil count decreased	investigations	67	0.84%
brain oedema	nervous system disorders	66	0.83%
condition aggravated	general disorders and administration site conditions	66	0.83%
dysarthria	nervous system disorders	66	0.83%
neutropenia	blood and lymphatic system disorders	66	0.83%
contusion	injury, poisoning and procedural complications	65	0.82%
altered state of consciousness	nervous system disorders	64	0.80%
blood creatine phosphokinase increased	investigations	63	0.79%
erythema	skin and subcutaneous tissue disorders	63	0.79%
speech disorder	nervous system disorders	63	0.79%
infection	infections and infestations	62	0.78%
thyroid disorder	endocrine disorders	62	0.78%
febrile neutropenia	blood and lymphatic system disorders	59	0.74%
neck pain	musculoskeletal and connective tissue disorders	58	0.73%
pneumonia aspiration	infections and infestations	58	0.73%
covid-19	infections and infestations	57	0.72%
dyspepsia	gastrointestinal disorders	57	0.72%
renal failure	renal and urinary disorders	57	0.72%
aphasia	nervous system disorders	56	0.70%
infusion related reaction	injury, poisoning and procedural complications	55	0.69%
joint swelling	musculoskeletal and connective tissue disorders	55	0.69%
tremor	nervous system disorders	55	0.69%
ill-defined disorder	general disorders and administration site conditions	54	0.68%
immune-mediated enterocolitis	gastrointestinal disorders	54	0.68%
immune-mediated hepatitis	hepatobiliary disorders	54	0.68%
musculoskeletal stiffness	musculoskeletal and connective tissue disorders	54	0.68%
gait inability	general disorders and administration site conditions	52	0.65%
palmar-plantar erythrodysaesthesia syndrome	skin and subcutaneous tissue disorders	52	0.65%
bone pain	musculoskeletal and connective tissue disorders	51	0.64%
hepatic enzyme increased	investigations	50	0.63%
lymphadenopathy	blood and lymphatic system disorders	50	0.63%
hypokalaemia	metabolism and nutrition disorders	49	0.61%
skin exfoliation	skin and subcutaneous tissue disorders	49	0.61%
syncope	nervous system disorders	49	0.61%
diabetes mellitus	metabolism and nutrition disorders	48	0.60%
lung disorder	respiratory, thoracic and mediastinal disorders	48	0.60%
haemoglobin decreased	investigations	47	0.59%
renal impairment	renal and urinary disorders	47	0.59%
tachycardia	cardiac disorders	47	0.59%
white blood cell count decreased	investigations	47	0.59%
thyroiditis	endocrine disorders	46	0.58%
blood pressure decreased	investigations	45	0.56%
prescribed underdose	injury, poisoning and procedural complications	45	0.56%
productive cough	respiratory, thoracic and mediastinal disorders	45	0.56%
transaminases increased	investigations	45	0.56%
chest discomfort	general disorders and administration site conditions	44	0.55%
dyspnoea exertional	respiratory, thoracic and mediastinal disorders	44	0.55%
encephalopathy	nervous system disorders	44	0.55%
musculoskeletal pain	musculoskeletal and connective tissue disorders	44	0.55%
septic shock	infections and infestations	44	0.55%
vertigo	ear and labyrinth disorders	44	0.55%
blood creatinine increased	investigations	43	0.54%
hyperhidrosis	skin and subcutaneous tissue disorders	43	0.54%
atrioventricular block complete	cardiac disorders	42	0.53%
deep vein thrombosis	vascular disorders	42	0.53%
rash pruritic	skin and subcutaneous tissue disorders	42	0.53%
sleep disorder	psychiatric disorders	41	0.51%
abdominal distension	gastrointestinal disorders	40	0.50%
ageusia	nervous system disorders	40	0.50%
disorientation	psychiatric disorders	40	0.50%
myocardial infarction	cardiac disorders	40	0.50%
arthritis	musculoskeletal and connective tissue disorders	39	0.49%
blood glucose increased	investigations	39	0.49%
c-reactive protein increased	investigations	39	0.49%
epilepsy	nervous system disorders	39	0.49%
swelling	general disorders and administration site conditions	39	0.49%
therapy partial responder	general disorders and administration site conditions	39	0.49%
amnesia	nervous system disorders	38	0.48%
cognitive disorder	nervous system disorders	38	0.48%
dry eye	eye disorders	38	0.48%
liver disorder	hepatobiliary disorders	38	0.48%
abdominal discomfort	gastrointestinal disorders	37	0.46%
delirium	psychiatric disorders	37	0.46%
depressed level of consciousness	nervous system disorders	37	0.46%
haemorrhage	vascular disorders	37	0.46%
liver function test increased	investigations	37	0.46%
urinary incontinence	renal and urinary disorders	37	0.46%
autoimmune hepatitis	hepatobiliary disorders	36	0.45%
cardiac arrest	cardiac disorders	36	0.45%
disseminated intravascular coagulation	blood and lymphatic system disorders	36	0.45%
immune-mediated hypothyroidism	endocrine disorders	36	0.45%
skin disorder	skin and subcutaneous tissue disorders	36	0.45%
epistaxis	respiratory, thoracic and mediastinal disorders	35	0.44%
mucosal inflammation	general disorders and administration site conditions	35	0.44%
nasopharyngitis	infections and infestations	35	0.44%
oedema	general disorders and administration site conditions	35	0.44%
toxicity to various agents	injury, poisoning and procedural complications	35	0.44%
diabetic ketoacidosis	metabolism and nutrition disorders	34	0.43%
dysgeusia	nervous system disorders	34	0.43%
feeling cold	general disorders and administration site conditions	34	0.43%
hyperglycaemia	metabolism and nutrition disorders	34	0.43%
myopathy	musculoskeletal and connective tissue disorders	34	0.43%
acute respiratory failure	respiratory, thoracic and mediastinal disorders	33	0.41%
blood thyroid stimulating hormone increased	investigations	33	0.41%
coma	nervous system disorders	33	0.41%
dysstasia	nervous system disorders	33	0.41%
gastrooesophageal reflux disease	gastrointestinal disorders	33	0.41%
immune-mediated adverse reaction	immune system disorders	33	0.41%
pericardial effusion	cardiac disorders	33	0.41%
disturbance in attention	nervous system disorders	32	0.40%
haemoptysis	respiratory, thoracic and mediastinal disorders	32	0.40%
increased appetite	metabolism and nutrition disorders	32	0.40%
irritability	psychiatric disorders	32	0.40%
oropharyngeal pain	respiratory, thoracic and mediastinal disorders	32	0.40%
oxygen saturation decreased	investigations	32	0.40%
palpitations	cardiac disorders	32	0.40%
polymyositis	musculoskeletal and connective tissue disorders	32	0.40%
type 1 diabetes mellitus	metabolism and nutrition disorders	32	0.40%
herpes zoster	infections and infestations	31	0.39%
inflammation	general disorders and administration site conditions	31	0.39%
influenza	infections and infestations	31	0.39%
movement disorder	nervous system disorders	31	0.39%
blindness	eye disorders	30	0.38%
blister	skin and subcutaneous tissue disorders	30	0.38%
heart rate increased	investigations	30	0.38%
white blood cell count increased	investigations	30	0.38%
ataxia	nervous system disorders	29	0.36%
bronchitis	infections and infestations	29	0.36%
cardiac failure	cardiac disorders	29	0.36%
eating disorder	psychiatric disorders	29	0.36%
hypersensitivity	immune system disorders	29	0.36%
influenza like illness	general disorders and administration site conditions	29	0.36%
pancytopenia	blood and lymphatic system disorders	29	0.36%
pollakiuria	renal and urinary disorders	29	0.36%
rhinorrhoea	respiratory, thoracic and mediastinal disorders	29	0.36%
sinusitis	infections and infestations	29	0.36%
thrombosis	vascular disorders	29	0.36%
urinary retention	renal and urinary disorders	29	0.36%
chromaturia	renal and urinary disorders	28	0.35%
hepatotoxicity	hepatobiliary disorders	28	0.35%
hot flush	vascular disorders	28	0.35%
immune-mediated encephalitis	nervous system disorders	28	0.35%
mental status changes	psychiatric disorders	28	0.35%
eye pain	eye disorders	27	0.34%
hallucination	psychiatric disorders	27	0.34%
hyperkalaemia	metabolism and nutrition disorders	27	0.34%
neuralgia	nervous system disorders	27	0.34%
rash maculo-papular	skin and subcutaneous tissue disorders	27	0.34%
blood alkaline phosphatase increased	investigations	26	0.33%
drug hypersensitivity	immune system disorders	26	0.33%
encephalitis autoimmune	nervous system disorders	26	0.33%
multiple organ dysfunction syndrome	general disorders and administration site conditions	26	0.33%
muscle atrophy	musculoskeletal and connective tissue disorders	26	0.33%
product dose omission issue	injury, poisoning and procedural complications	26	0.33%
urticaria	skin and subcutaneous tissue disorders	26	0.33%
uveitis	eye disorders	26	0.33%
atelectasis	respiratory, thoracic and mediastinal disorders	25	0.31%
cardiac disorder	cardiac disorders	25	0.31%
cortisol decreased	investigations	25	0.31%
discomfort	general disorders and administration site conditions	25	0.31%
hypersomnia	nervous system disorders	25	0.31%
immune-mediated dermatitis	skin and subcutaneous tissue disorders	25	0.31%
incorrect dose administered	injury, poisoning and procedural complications	25	0.31%
lymphocyte count decreased	investigations	25	0.31%
pulmonary oedema	respiratory, thoracic and mediastinal disorders	25	0.31%
blood lactate dehydrogenase increased	investigations	24	0.30%
depressed mood	psychiatric disorders	24	0.30%
dysuria	renal and urinary disorders	24	0.30%
eczema	skin and subcutaneous tissue disorders	24	0.30%
haematochezia	gastrointestinal disorders	24	0.30%
hypopituitarism	endocrine disorders	24	0.30%
illness	general disorders and administration site conditions	24	0.30%
mobility decreased	musculoskeletal and connective tissue disorders	24	0.30%
oral pain	gastrointestinal disorders	24	0.30%
pancreatitis	gastrointestinal disorders	24	0.30%
pulmonary mass	respiratory, thoracic and mediastinal disorders	24	0.30%
spinal osteoarthritis	musculoskeletal and connective tissue disorders	24	0.30%
agitation	psychiatric disorders	23	0.29%
feeling hot	general disorders and administration site conditions	23	0.29%
metastases to bone	neoplasms benign, malignant and unspecified (incl cysts and polyps)	23	0.29%
metastases to meninges	neoplasms benign, malignant and unspecified (incl cysts and polyps)	23	0.29%
pneumothorax	respiratory, thoracic and mediastinal disorders	23	0.29%
renal disorder	renal and urinary disorders	23	0.29%
rheumatoid arthritis	musculoskeletal and connective tissue disorders	23	0.29%
thirst	general disorders and administration site conditions	23	0.29%
ascites	gastrointestinal disorders	22	0.28%
blood potassium decreased	investigations	22	0.28%
drug-induced liver injury	hepatobiliary disorders	22	0.28%
eye disorder	eye disorders	22	0.28%
haematuria	renal and urinary disorders	22	0.28%
hypophagia	metabolism and nutrition disorders	22	0.28%
hypothalamo-pituitary disorder	endocrine disorders	22	0.28%
hypoxia	respiratory, thoracic and mediastinal disorders	22	0.28%
limb discomfort	musculoskeletal and connective tissue disorders	22	0.28%
motor dysfunction	nervous system disorders	22	0.28%
skin lesion	skin and subcutaneous tissue disorders	22	0.28%
thrombophlebitis migrans	vascular disorders	22	0.28%
appetite disorder	metabolism and nutrition disorders	21	0.26%
drug eruption	skin and subcutaneous tissue disorders	21	0.26%
flushing	vascular disorders	21	0.26%
gastritis	gastrointestinal disorders	21	0.26%
inappropriate antidiuretic hormone secretion	endocrine disorders	21	0.26%
lethargy	nervous system disorders	21	0.26%
skin discolouration	skin and subcutaneous tissue disorders	21	0.26%
vasculitis	vascular disorders	21	0.26%
adverse drug reaction	general disorders and administration site conditions	20	0.25%
autoimmune disorder	immune system disorders	20	0.25%
cancer pain	neoplasms benign, malignant and unspecified (incl cysts and polyps)	20	0.25%
cystitis	infections and infestations	20	0.25%
dermatitis	skin and subcutaneous tissue disorders	20	0.25%
drug intolerance	general disorders and administration site conditions	20	0.25%
hypercalcaemia	metabolism and nutrition disorders	20	0.25%
rash macular	skin and subcutaneous tissue disorders	20	0.25%
tinnitus	ear and labyrinth disorders	20	0.25%
transient ischaemic attack	nervous system disorders	20	0.25%
arrhythmia	cardiac disorders	19	0.24%
blood pressure abnormal	investigations	19	0.24%
bradycardia	cardiac disorders	19	0.24%
chronic obstructive pulmonary disease	respiratory, thoracic and mediastinal disorders	19	0.24%
disease progression	general disorders and administration site conditions	19	0.24%
eastern cooperative oncology group performance status worsened	investigations	19	0.24%
gastrointestinal haemorrhage	gastrointestinal disorders	19	0.24%
hypoacusis	ear and labyrinth disorders	19	0.24%
immune-mediated lung disease	respiratory, thoracic and mediastinal disorders	19	0.24%
myelosuppression	blood and lymphatic system disorders	19	0.24%
night sweats	skin and subcutaneous tissue disorders	19	0.24%
proteinuria	renal and urinary disorders	19	0.24%
skin toxicity	skin and subcutaneous tissue disorders	19	0.24%
surgery	surgical and medical procedures	19	0.24%
thyroid function test abnormal	investigations	19	0.24%
transfusion	surgical and medical procedures	19	0.24%
urine output decreased	investigations	19	0.24%
acute myocardial infarction	cardiac disorders	18	0.23%
autoimmune thyroiditis	endocrine disorders	18	0.23%
blood pressure fluctuation	vascular disorders	18	0.23%
burning sensation	nervous system disorders	18	0.23%
cataract	eye disorders	18	0.23%
feeding disorder	metabolism and nutrition disorders	18	0.23%
head injury	injury, poisoning and procedural complications	18	0.23%
hypoalbuminaemia	metabolism and nutrition disorders	18	0.23%
hypomagnesaemia	metabolism and nutrition disorders	18	0.23%
mental disorder	psychiatric disorders	18	0.23%
metastases to lung	neoplasms benign, malignant and unspecified (incl cysts and polyps)	18	0.23%
respiratory tract infection	infections and infestations	18	0.23%
arthropathy	musculoskeletal and connective tissue disorders	17	0.21%
cellulitis	infections and infestations	17	0.21%
cholangitis	hepatobiliary disorders	17	0.21%
enterocolitis	gastrointestinal disorders	17	0.21%
gamma-glutamyltransferase increased	investigations	17	0.21%
hypoglycaemia	metabolism and nutrition disorders	17	0.21%
neoplasm progression	neoplasms benign, malignant and unspecified (incl cysts and polyps)	17	0.21%
psoriasis	skin and subcutaneous tissue disorders	17	0.21%
troponin increased	investigations	17	0.21%
wheezing	respiratory, thoracic and mediastinal disorders	17	0.21%
atrioventricular block	cardiac disorders	16	0.20%
blood bilirubin increased	investigations	16	0.20%
cachexia	metabolism and nutrition disorders	16	0.20%
deafness	ear and labyrinth disorders	16	0.20%
dementia	nervous system disorders	16	0.20%
flatulence	gastrointestinal disorders	16	0.20%
hepatic failure	hepatobiliary disorders	16	0.20%
immune-mediated thyroiditis	endocrine disorders	16	0.20%
laboratory test abnormal	investigations	16	0.20%
leukopenia	blood and lymphatic system disorders	16	0.20%
mass	general disorders and administration site conditions	16	0.20%
neoplasm	neoplasms benign, malignant and unspecified (incl cysts and polyps)	16	0.20%
nephritis	renal and urinary disorders	16	0.20%
paraneoplastic syndrome	neoplasms benign, malignant and unspecified (incl cysts and polyps)	16	0.20%
poor quality sleep	psychiatric disorders	16	0.20%
prescribed overdose	injury, poisoning and procedural complications	16	0.20%
rash erythematous	skin and subcutaneous tissue disorders	16	0.20%
restlessness	psychiatric disorders	16	0.20%
stress	psychiatric disorders	16	0.20%
ventricular tachycardia	cardiac disorders	16	0.20%
weight fluctuation	metabolism and nutrition disorders	16	0.20%
asthma	respiratory, thoracic and mediastinal disorders	15	0.19%
blood albumin decreased	investigations	15	0.19%
blood pressure systolic increased	investigations	15	0.19%
blood sodium decreased	investigations	15	0.19%
blood test abnormal	investigations	15	0.19%
cardiac failure congestive	cardiac disorders	15	0.19%
cardiomyopathy	cardiac disorders	15	0.19%
gastrointestinal disorder	gastrointestinal disorders	15	0.19%
hospitalisation	surgical and medical procedures	15	0.19%
immune-mediated adrenal insufficiency	endocrine disorders	15	0.19%
immune-mediated hypophysitis	endocrine disorders	15	0.19%
impaired healing	general disorders and administration site conditions	15	0.19%
lacrimation increased	eye disorders	15	0.19%
melaena	gastrointestinal disorders	15	0.19%
muscle disorder	musculoskeletal and connective tissue disorders	15	0.19%
ocular hyperaemia	eye disorders	15	0.19%
papilloedema	eye disorders	15	0.19%
respiratory distress	respiratory, thoracic and mediastinal disorders	15	0.19%
sensory disturbance	nervous system disorders	15	0.19%
subdural haematoma	injury, poisoning and procedural complications	15	0.19%
vitiligo	skin and subcutaneous tissue disorders	15	0.19%
autoimmune myocarditis	cardiac disorders	14	0.18%
cardio-respiratory arrest	cardiac disorders	14	0.18%
chronic kidney disease	renal and urinary disorders	14	0.18%
ear pain	ear and labyrinth disorders	14	0.18%
flank pain	musculoskeletal and connective tissue disorders	14	0.18%
fluid retention	metabolism and nutrition disorders	14	0.18%
haematocrit decreased	investigations	14	0.18%
immune thrombocytopenia	blood and lymphatic system disorders	14	0.18%
immune-mediated hepatic disorder	hepatobiliary disorders	14	0.18%
lower respiratory tract infection	infections and infestations	14	0.18%
malnutrition	metabolism and nutrition disorders	14	0.18%
nodule	general disorders and administration site conditions	14	0.18%
pallor	vascular disorders	14	0.18%
polymyalgia rheumatica	musculoskeletal and connective tissue disorders	14	0.18%
red blood cell count decreased	investigations	14	0.18%
skin reaction	skin and subcutaneous tissue disorders	14	0.18%
swelling face	general disorders and administration site conditions	14	0.18%
tumour pain	neoplasms benign, malignant and unspecified (incl cysts and polyps)	14	0.18%
acne	skin and subcutaneous tissue disorders	13	0.16%
adrenocortical insufficiency acute	endocrine disorders	13	0.16%
adrenocorticotropic hormone deficiency	endocrine disorders	13	0.16%
device related infection	infections and infestations	13	0.16%
electrolyte imbalance	metabolism and nutrition disorders	13	0.16%
haemorrhoids	gastrointestinal disorders	13	0.16%
immune system disorder	immune system disorders	13	0.16%
intervertebral disc protrusion	musculoskeletal and connective tissue disorders	13	0.16%
iron deficiency anaemia	blood and lymphatic system disorders	13	0.16%
malignant pleural effusion	respiratory, thoracic and mediastinal disorders	13	0.16%
metastases to liver	neoplasms benign, malignant and unspecified (incl cysts and polyps)	13	0.16%
musculoskeletal chest pain	musculoskeletal and connective tissue disorders	13	0.16%
oral candidiasis	infections and infestations	13	0.16%
orthostatic hypotension	vascular disorders	13	0.16%
photosensitivity reaction	skin and subcutaneous tissue disorders	13	0.16%
pneumonia bacterial	infections and infestations	13	0.16%
radiotherapy	surgical and medical procedures	13	0.16%
spinal pain	musculoskeletal and connective tissue disorders	13	0.16%
tubulointerstitial nephritis	renal and urinary disorders	13	0.16%
adrenal disorder	endocrine disorders	12	0.15%
autoimmune myositis	musculoskeletal and connective tissue disorders	12	0.15%
blood magnesium decreased	investigations	12	0.15%
cytokine release syndrome	immune system disorders	12	0.15%
dyskinesia	nervous system disorders	12	0.15%
ejection fraction decreased	investigations	12	0.15%
emphysema	respiratory, thoracic and mediastinal disorders	12	0.15%
faeces discoloured	gastrointestinal disorders	12	0.15%
gastrointestinal motility disorder	gastrointestinal disorders	12	0.15%
hiccups	respiratory, thoracic and mediastinal disorders	12	0.15%
hypertransaminasaemia	hepatobiliary disorders	12	0.15%
hypocalcaemia	metabolism and nutrition disorders	12	0.15%
immune-mediated hyperthyroidism	endocrine disorders	12	0.15%
jaundice	hepatobiliary disorders	12	0.15%
joint stiffness	musculoskeletal and connective tissue disorders	12	0.15%
lung infiltration	respiratory, thoracic and mediastinal disorders	12	0.15%
mood altered	psychiatric disorders	12	0.15%
oral herpes	infections and infestations	12	0.15%
pharyngitis	infections and infestations	12	0.15%
pigmentation disorder	skin and subcutaneous tissue disorders	12	0.15%
pneumocystis jirovecii pneumonia	infections and infestations	12	0.15%
respiratory disorder	respiratory, thoracic and mediastinal disorders	12	0.15%
shock	vascular disorders	12	0.15%
therapeutic response unexpected	general disorders and administration site conditions	12	0.15%
tooth disorder	gastrointestinal disorders	12	0.15%
aspiration	respiratory, thoracic and mediastinal disorders	11	0.14%
blood corticotrophin decreased	investigations	11	0.14%
cerebellar ataxia	nervous system disorders	11	0.14%
colitis ulcerative	gastrointestinal disorders	11	0.14%
conjunctivitis	infections and infestations	11	0.14%
embolism	vascular disorders	11	0.14%
fulminant type 1 diabetes mellitus	metabolism and nutrition disorders	11	0.14%
general physical condition abnormal	investigations	11	0.14%
generalised oedema	general disorders and administration site conditions	11	0.14%
heart rate decreased	investigations	11	0.14%
immune-mediated nephritis	renal and urinary disorders	11	0.14%
injury	injury, poisoning and procedural complications	11	0.14%
lipase increased	investigations	11	0.14%
liver function test abnormal	investigations	11	0.14%
loss of personal independence in daily activities	social circumstances	11	0.14%
lung opacity	respiratory, thoracic and mediastinal disorders	11	0.14%
lymphocytic hypophysitis	endocrine disorders	11	0.14%
metastases to lymph nodes	neoplasms benign, malignant and unspecified (incl cysts and polyps)	11	0.14%
nocturia	renal and urinary disorders	11	0.14%
osteoarthritis	musculoskeletal and connective tissue disorders	11	0.14%
pathological fracture	musculoskeletal and connective tissue disorders	11	0.14%
photophobia	eye disorders	11	0.14%
physical deconditioning	general disorders and administration site conditions	11	0.14%
posterior reversible encephalopathy syndrome	nervous system disorders	11	0.14%
recurrent cancer	neoplasms benign, malignant and unspecified (incl cysts and polyps)	11	0.14%
stevens-johnson syndrome	skin and subcutaneous tissue disorders	11	0.14%
stress cardiomyopathy	cardiac disorders	11	0.14%
tumour haemorrhage	neoplasms benign, malignant and unspecified (incl cysts and polyps)	11	0.14%
tumour pseudoprogression	neoplasms benign, malignant and unspecified (incl cysts and polyps)	11	0.14%
upper respiratory tract infection	infections and infestations	11	0.14%
visual acuity reduced	eye disorders	11	0.14%
acute coronary syndrome	cardiac disorders	10	0.13%
agranulocytosis	blood and lymphatic system disorders	10	0.13%
amylase increased	investigations	10	0.13%
candida infection	infections and infestations	10	0.13%
clostridium difficile colitis	infections and infestations	10	0.13%
coronary artery disease	cardiac disorders	10	0.13%
erythema multiforme	skin and subcutaneous tissue disorders	10	0.13%
face oedema	general disorders and administration site conditions	10	0.13%
glossodynia	gastrointestinal disorders	10	0.13%
hair colour changes	skin and subcutaneous tissue disorders	10	0.13%
hepatocellular injury	hepatobiliary disorders	10	0.13%
immune-mediated pancreatitis	gastrointestinal disorders	10	0.13%
intestinal obstruction	gastrointestinal disorders	10	0.13%
leukocytosis	blood and lymphatic system disorders	10	0.13%
metabolic acidosis	metabolism and nutrition disorders	10	0.13%
migraine	nervous system disorders	10	0.13%
mood swings	psychiatric disorders	10	0.13%
mouth ulceration	gastrointestinal disorders	10	0.13%
multiple sclerosis	nervous system disorders	10	0.13%
muscle twitching	musculoskeletal and connective tissue disorders	10	0.13%
nasal congestion	respiratory, thoracic and mediastinal disorders	10	0.13%
polyarthritis	musculoskeletal and connective tissue disorders	10	0.13%
procedural pain	injury, poisoning and procedural complications	10	0.13%
renal cyst	renal and urinary disorders	10	0.13%
secondary adrenocortical insufficiency	endocrine disorders	10	0.13%
sjogren's syndrome	musculoskeletal and connective tissue disorders	10	0.13%
skin ulcer	skin and subcutaneous tissue disorders	10	0.13%
supraventricular tachycardia	cardiac disorders	10	0.13%
temperature intolerance	general disorders and administration site conditions	10	0.13%
visual field defect	eye disorders	10	0.13%
vith nerve paralysis	nervous system disorders	10	0.13%
acidosis	metabolism and nutrition disorders	9	0.11%
anal incontinence	gastrointestinal disorders	9	0.11%
arteriosclerosis	vascular disorders	9	0.11%
blood thyroid stimulating hormone decreased	investigations	9	0.11%
blood urea increased	investigations	9	0.11%
body temperature increased	investigations	9	0.11%
bone disorder	musculoskeletal and connective tissue disorders	9	0.11%
cerebral atrophy	nervous system disorders	9	0.11%
choking	respiratory, thoracic and mediastinal disorders	9	0.11%
cholelithiasis	hepatobiliary disorders	9	0.11%
demyelination	nervous system disorders	9	0.11%
dysaesthesia	nervous system disorders	9	0.11%
ear discomfort	ear and labyrinth disorders	9	0.11%
endocarditis	infections and infestations	9	0.11%
eosinophil count increased	investigations	9	0.11%
fear	psychiatric disorders	9	0.11%
frequent bowel movements	gastrointestinal disorders	9	0.11%
gastroenteritis	infections and infestations	9	0.11%
hepatic steatosis	hepatobiliary disorders	9	0.11%
hyperthermia	general disorders and administration site conditions	9	0.11%
immune-mediated arthritis	musculoskeletal and connective tissue disorders	9	0.11%
immune-mediated uveitis	eye disorders	9	0.11%
immunodeficiency	immune system disorders	9	0.11%
lymphoedema	vascular disorders	9	0.11%
metastasis	neoplasms benign, malignant and unspecified (incl cysts and polyps)	9	0.11%
nephropathy toxic	renal and urinary disorders	9	0.11%
nervousness	psychiatric disorders	9	0.11%
non-small cell lung cancer	neoplasms benign, malignant and unspecified (incl cysts and polyps)	9	0.11%
pain in jaw	musculoskeletal and connective tissue disorders	9	0.11%
pulmonary toxicity	respiratory, thoracic and mediastinal disorders	9	0.11%
sars-cov-2 test positive	investigations	9	0.11%
sensory loss	nervous system disorders	9	0.11%
spinal disorder	musculoskeletal and connective tissue disorders	9	0.11%
staphylococcal infection	infections and infestations	9	0.11%
tracheostomy	surgical and medical procedures	9	0.11%
tumour associated fever	neoplasms benign, malignant and unspecified (incl cysts and polyps)	9	0.11%
acute respiratory distress syndrome	respiratory, thoracic and mediastinal disorders	8	0.10%
aphonia	respiratory, thoracic and mediastinal disorders	8	0.10%
back disorder	musculoskeletal and connective tissue disorders	8	0.10%
bedridden	social circumstances	8	0.10%
blood calcium increased	investigations	8	0.10%
cardiac pacemaker insertion	surgical and medical procedures	8	0.10%
cardiogenic shock	cardiac disorders	8	0.10%
cholestasis	hepatobiliary disorders	8	0.10%
circulatory collapse	vascular disorders	8	0.10%
colitis microscopic	gastrointestinal disorders	8	0.10%
coronavirus infection	infections and infestations	8	0.10%
decubitus ulcer	skin and subcutaneous tissue disorders	8	0.10%
dermatitis acneiform	skin and subcutaneous tissue disorders	8	0.10%
diabetes mellitus inadequate control	metabolism and nutrition disorders	8	0.10%
diverticulitis	infections and infestations	8	0.10%
embolism arterial	vascular disorders	8	0.10%
emotional disorder	psychiatric disorders	8	0.10%
eosinophilia	blood and lymphatic system disorders	8	0.10%
eye pruritus	eye disorders	8	0.10%
eye swelling	eye disorders	8	0.10%
faeces hard	gastrointestinal disorders	8	0.10%
faeces soft	gastrointestinal disorders	8	0.10%
frustration tolerance decreased	psychiatric disorders	8	0.10%
gastric ulcer	gastrointestinal disorders	8	0.10%
gout	metabolism and nutrition disorders	8	0.10%
haematoma	vascular disorders	8	0.10%
haemophagocytic lymphohistiocytosis	immune system disorders	8	0.10%
hiatus hernia	gastrointestinal disorders	8	0.10%
hyperuricaemia	metabolism and nutrition disorders	8	0.10%
hypoaesthesia oral	gastrointestinal disorders	8	0.10%
hypokinesia	nervous system disorders	8	0.10%
iiird nerve paralysis	nervous system disorders	8	0.10%
ileus	gastrointestinal disorders	8	0.10%
incontinence	renal and urinary disorders	8	0.10%
lip swelling	gastrointestinal disorders	8	0.10%
liver injury	hepatobiliary disorders	8	0.10%
metastatic neoplasm	neoplasms benign, malignant and unspecified (incl cysts and polyps)	8	0.10%
necrosis	general disorders and administration site conditions	8	0.10%
necrotising myositis	musculoskeletal and connective tissue disorders	8	0.10%
oesophagitis	gastrointestinal disorders	8	0.10%
pain of skin	skin and subcutaneous tissue disorders	8	0.10%
panic attack	psychiatric disorders	8	0.10%
pelvic pain	reproductive system and breast disorders	8	0.10%
pericarditis	cardiac disorders	8	0.10%
polyuria	renal and urinary disorders	8	0.10%
protein total decreased	investigations	8	0.10%
rash papular	skin and subcutaneous tissue disorders	8	0.10%
restless legs syndrome	nervous system disorders	8	0.10%
rib fracture	injury, poisoning and procedural complications	8	0.10%
road traffic accident	injury, poisoning and procedural complications	8	0.10%
skin infection	infections and infestations	8	0.10%
skin irritation	skin and subcutaneous tissue disorders	8	0.10%
splenic infarction	blood and lymphatic system disorders	8	0.10%
tenderness	general disorders and administration site conditions	8	0.10%
therapy cessation	surgical and medical procedures	8	0.10%
therapy non-responder	general disorders and administration site conditions	8	0.10%
throat irritation	respiratory, thoracic and mediastinal disorders	8	0.10%
toothache	gastrointestinal disorders	8	0.10%
toxic epidermal necrolysis	skin and subcutaneous tissue disorders	8	0.10%
type 2 diabetes mellitus	metabolism and nutrition disorders	8	0.10%
upper gastrointestinal haemorrhage	gastrointestinal disorders	8	0.10%
urosepsis	infections and infestations	8	0.10%
vitamin d deficiency	metabolism and nutrition disorders	8	0.10%
vitreous floaters	eye disorders	8	0.10%
abnormal behaviour	psychiatric disorders	7	<0.1%
anger	psychiatric disorders	7	<0.1%
areflexia	nervous system disorders	7	<0.1%
atrial flutter	cardiac disorders	7	<0.1%
basal cell carcinoma	neoplasms benign, malignant and unspecified (incl cysts and polyps)	7	<0.1%
behaviour disorder	psychiatric disorders	7	<0.1%
bladder disorder	renal and urinary disorders	7	<0.1%
blindness unilateral	eye disorders	7	<0.1%
bowel movement irregularity	gastrointestinal disorders	7	<0.1%
brain natriuretic peptide increased	investigations	7	<0.1%
breath sounds abnormal	investigations	7	<0.1%
bundle branch block right	cardiac disorders	7	<0.1%
cardiac failure acute	cardiac disorders	7	<0.1%
cold sweat	skin and subcutaneous tissue disorders	7	<0.1%
cytopenia	blood and lymphatic system disorders	7	<0.1%
deafness neurosensory	ear and labyrinth disorders	7	<0.1%
dermatitis allergic	skin and subcutaneous tissue disorders	7	<0.1%
diarrhoea haemorrhagic	gastrointestinal disorders	7	<0.1%
duodenal ulcer	gastrointestinal disorders	7	<0.1%
energy increased	general disorders and administration site conditions	7	<0.1%
face injury	injury, poisoning and procedural complications	7	<0.1%
failure to thrive	metabolism and nutrition disorders	7	<0.1%
fibromyalgia	musculoskeletal and connective tissue disorders	7	<0.1%
full blood count decreased	investigations	7	<0.1%
generalised tonic-clonic seizure	nervous system disorders	7	<0.1%
groin pain	musculoskeletal and connective tissue disorders	7	<0.1%
haematemesis	gastrointestinal disorders	7	<0.1%
hair growth abnormal	skin and subcutaneous tissue disorders	7	<0.1%
hospice care	surgical and medical procedures	7	<0.1%
hydrocephalus	nervous system disorders	7	<0.1%
hyperaesthesia	nervous system disorders	7	<0.1%
hypercapnia	respiratory, thoracic and mediastinal disorders	7	<0.1%
hyperkeratosis	skin and subcutaneous tissue disorders	7	<0.1%
incorrect product administration duration	injury, poisoning and procedural complications	7	<0.1%
international normalised ratio increased	investigations	7	<0.1%
iridocyclitis	eye disorders	7	<0.1%
lactic acidosis	metabolism and nutrition disorders	7	<0.1%
large intestine perforation	gastrointestinal disorders	7	<0.1%
leukoencephalopathy	nervous system disorders	7	<0.1%
lung neoplasm malignant	neoplasms benign, malignant and unspecified (incl cysts and polyps)	7	<0.1%
lymphadenopathy mediastinal	blood and lymphatic system disorders	7	<0.1%
melanoma recurrent	neoplasms benign, malignant and unspecified (incl cysts and polyps)	7	<0.1%
nail disorder	skin and subcutaneous tissue disorders	7	<0.1%
neoplasm malignant	neoplasms benign, malignant and unspecified (incl cysts and polyps)	7	<0.1%
neuromyelitis optica spectrum disorder	nervous system disorders	7	<0.1%
neutrophil count increased	investigations	7	<0.1%
noninfective encephalitis	nervous system disorders	7	<0.1%
normocytic anaemia	blood and lymphatic system disorders	7	<0.1%
nystagmus	nervous system disorders	7	<0.1%
ocular icterus	hepatobiliary disorders	7	<0.1%
oral discomfort	gastrointestinal disorders	7	<0.1%
oral fungal infection	infections and infestations	7	<0.1%
oral mucosal blistering	gastrointestinal disorders	7	<0.1%
overlap syndrome	immune system disorders	7	<0.1%
pemphigoid	skin and subcutaneous tissue disorders	7	<0.1%
plasmapheresis	surgical and medical procedures	7	<0.1%
post procedural complication	injury, poisoning and procedural complications	7	<0.1%
pulmonary congestion	respiratory, thoracic and mediastinal disorders	7	<0.1%
rash vesicular	skin and subcutaneous tissue disorders	7	<0.1%
rectal haemorrhage	gastrointestinal disorders	7	<0.1%
spinal compression fracture	injury, poisoning and procedural complications	7	<0.1%
staphylococcus test positive	investigations	7	<0.1%
throat tightness	respiratory, thoracic and mediastinal disorders	7	<0.1%
tumour necrosis	neoplasms benign, malignant and unspecified (incl cysts and polyps)	7	<0.1%
ventricular extrasystoles	cardiac disorders	7	<0.1%
wound	injury, poisoning and procedural complications	7	<0.1%
abdominal tenderness	gastrointestinal disorders	6	<0.1%
abnormal faeces	gastrointestinal disorders	6	<0.1%
affective disorder	psychiatric disorders	6	<0.1%
angiopathy	vascular disorders	6	<0.1%
antiacetylcholine receptor antibody positive	investigations	6	<0.1%
aortic arteriosclerosis	vascular disorders	6	<0.1%
apathy	psychiatric disorders	6	<0.1%
aphthous ulcer	gastrointestinal disorders	6	<0.1%
autoimmune colitis	gastrointestinal disorders	6	<0.1%
autoimmune haemolytic anaemia	blood and lymphatic system disorders	6	<0.1%
autoimmune pancreatitis	gastrointestinal disorders	6	<0.1%
bacteraemia	infections and infestations	6	<0.1%
benign prostatic hyperplasia	reproductive system and breast disorders	6	<0.1%
blood glucose abnormal	investigations	6	<0.1%
blood iron decreased	investigations	6	<0.1%
blood potassium abnormal	investigations	6	<0.1%
blood thyroid stimulating hormone abnormal	investigations	6	<0.1%
blood urine present	investigations	6	<0.1%
brain contusion	injury, poisoning and procedural complications	6	<0.1%
brain injury	nervous system disorders	6	<0.1%
bronchopulmonary aspergillosis	infections and infestations	6	<0.1%
bursitis	musculoskeletal and connective tissue disorders	6	<0.1%
cardiac dysfunction	cardiac disorders	6	<0.1%
cholecystitis	hepatobiliary disorders	6	<0.1%
csf protein increased	investigations	6	<0.1%
cyst	general disorders and administration site conditions	6	<0.1%
cytomegalovirus infection	infections and infestations	6	<0.1%
dermatomyositis	skin and subcutaneous tissue disorders	6	<0.1%
diaphragmatic paralysis	respiratory, thoracic and mediastinal disorders	6	<0.1%
diverticulum intestinal	gastrointestinal disorders	6	<0.1%
drug effective for unapproved indication	general disorders and administration site conditions	6	<0.1%
drug interaction	general disorders and administration site conditions	6	<0.1%
dry throat	respiratory, thoracic and mediastinal disorders	6	<0.1%
ear infection	infections and infestations	6	<0.1%
escherichia urinary tract infection	infections and infestations	6	<0.1%
euphoric mood	psychiatric disorders	6	<0.1%
facial pain	general disorders and administration site conditions	6	<0.1%
fibrin d dimer increased	investigations	6	<0.1%
folliculitis	infections and infestations	6	<0.1%
gastric haemorrhage	gastrointestinal disorders	6	<0.1%
gastrointestinal infection	infections and infestations	6	<0.1%
gingival bleeding	gastrointestinal disorders	6	<0.1%
heart rate irregular	investigations	6	<0.1%
hepatic cyst	hepatobiliary disorders	6	<0.1%
hepatic pain	hepatobiliary disorders	6	<0.1%
hydronephrosis	renal and urinary disorders	6	<0.1%
hypophosphataemia	metabolism and nutrition disorders	6	<0.1%
intervertebral disc degeneration	musculoskeletal and connective tissue disorders	6	<0.1%
intervertebral disc disorder	musculoskeletal and connective tissue disorders	6	<0.1%
intestinal perforation	gastrointestinal disorders	6	<0.1%
intra-abdominal fluid collection	gastrointestinal disorders	6	<0.1%
intracranial mass	nervous system disorders	6	<0.1%
intracranial pressure increased	nervous system disorders	6	<0.1%
jugular vein thrombosis	vascular disorders	6	<0.1%
localised infection	infections and infestations	6	<0.1%
lung abscess	infections and infestations	6	<0.1%
meniscus injury	injury, poisoning and procedural complications	6	<0.1%
metastatic malignant melanoma	neoplasms benign, malignant and unspecified (incl cysts and polyps)	6	<0.1%
muscle strain	injury, poisoning and procedural complications	6	<0.1%
myocardial necrosis marker increased	investigations	6	<0.1%
nephrolithiasis	renal and urinary disorders	6	<0.1%
oesophageal disorder	gastrointestinal disorders	6	<0.1%
oropharyngeal discomfort	respiratory, thoracic and mediastinal disorders	6	<0.1%
osteoporosis	musculoskeletal and connective tissue disorders	6	<0.1%
pachymeningitis	nervous system disorders	6	<0.1%
paraesthesia oral	gastrointestinal disorders	6	<0.1%
partial seizures	nervous system disorders	6	<0.1%
peripheral coldness	vascular disorders	6	<0.1%
prerenal failure	renal and urinary disorders	6	<0.1%
pulmonary fibrosis	respiratory, thoracic and mediastinal disorders	6	<0.1%
pupil fixed	eye disorders	6	<0.1%
respiration abnormal	respiratory, thoracic and mediastinal disorders	6	<0.1%
retinal detachment	eye disorders	6	<0.1%
scar	injury, poisoning and procedural complications	6	<0.1%
scratch	injury, poisoning and procedural complications	6	<0.1%
sinus disorder	respiratory, thoracic and mediastinal disorders	6	<0.1%
status epilepticus	nervous system disorders	6	<0.1%
therapeutic response decreased	general disorders and administration site conditions	6	<0.1%
thyroid hormones increased	investigations	6	<0.1%
tooth abscess	infections and infestations	6	<0.1%
tricuspid valve incompetence	cardiac disorders	6	<0.1%
troponin i increased	investigations	6	<0.1%
vasogenic cerebral oedema	nervous system disorders	6	<0.1%
viral infection	infections and infestations	6	<0.1%
white matter lesion	nervous system disorders	6	<0.1%
activated partial thromboplastin time prolonged	investigations	5	<0.1%
addison's disease	endocrine disorders	5	<0.1%
aggression	psychiatric disorders	5	<0.1%
amaurosis	eye disorders	5	<0.1%
arteriosclerosis coronary artery	cardiac disorders	5	<0.1%
asphyxia	respiratory, thoracic and mediastinal disorders	5	<0.1%
autoimmune hypothyroidism	endocrine disorders	5	<0.1%
blood chloride increased	investigations	5	<0.1%
blood glucose decreased	investigations	5	<0.1%
bone marrow failure	blood and lymphatic system disorders	5	<0.1%
bradyphrenia	psychiatric disorders	5	<0.1%
bundle branch block left	cardiac disorders	5	<0.1%
cardiomegaly	cardiac disorders	5	<0.1%
cardiovascular disorder	cardiac disorders	5	<0.1%
cheilitis	gastrointestinal disorders	5	<0.1%
coagulopathy	blood and lymphatic system disorders	5	<0.1%
connective tissue disorder	musculoskeletal and connective tissue disorders	5	<0.1%
coordination abnormal	nervous system disorders	5	<0.1%
crying	general disorders and administration site conditions	5	<0.1%
cyanosis	vascular disorders	5	<0.1%
decreased activity	general disorders and administration site conditions	5	<0.1%
diverticulum intestinal haemorrhagic	gastrointestinal disorders	5	<0.1%
endocrine toxicity	endocrine disorders	5	<0.1%
endotracheal intubation	surgical and medical procedures	5	<0.1%
enteritis	gastrointestinal disorders	5	<0.1%
erysipelas	infections and infestations	5	<0.1%
escherichia infection	infections and infestations	5	<0.1%
eye inflammation	eye disorders	5	<0.1%
eye irritation	eye disorders	5	<0.1%
folate deficiency	metabolism and nutrition disorders	5	<0.1%
foot deformity	musculoskeletal and connective tissue disorders	5	<0.1%
gallbladder disorder	hepatobiliary disorders	5	<0.1%
gastrointestinal necrosis	gastrointestinal disorders	5	<0.1%
gastrointestinal pain	gastrointestinal disorders	5	<0.1%
gastrointestinal tube insertion	surgical and medical procedures	5	<0.1%
gingival pain	gastrointestinal disorders	5	<0.1%
glossitis	gastrointestinal disorders	5	<0.1%
glycosylated haemoglobin increased	investigations	5	<0.1%
goitre	endocrine disorders	5	<0.1%
haemangioma	neoplasms benign, malignant and unspecified (incl cysts and polyps)	5	<0.1%
haemoglobin abnormal	investigations	5	<0.1%
haemolytic anaemia	blood and lymphatic system disorders	5	<0.1%
hepatic cytolysis	hepatobiliary disorders	5	<0.1%
herpes virus infection	infections and infestations	5	<0.1%
hunger	general disorders and administration site conditions	5	<0.1%
hypercoagulation	blood and lymphatic system disorders	5	<0.1%
hypernatraemia	metabolism and nutrition disorders	5	<0.1%
hypertensive crisis	vascular disorders	5	<0.1%
hypogeusia	nervous system disorders	5	<0.1%
hypoproteinaemia	metabolism and nutrition disorders	5	<0.1%
immune-mediated renal disorder	renal and urinary disorders	5	<0.1%
immunosuppression	immune system disorders	5	<0.1%
impaired driving ability	social circumstances	5	<0.1%
intestinal ischaemia	gastrointestinal disorders	5	<0.1%
klebsiella infection	infections and infestations	5	<0.1%
left ventricular dysfunction	cardiac disorders	5	<0.1%
leukoderma	skin and subcutaneous tissue disorders	5	<0.1%
libido decreased	psychiatric disorders	5	<0.1%
lymphadenectomy	surgical and medical procedures	5	<0.1%
lymphangiosis carcinomatosa	neoplasms benign, malignant and unspecified (incl cysts and polyps)	5	<0.1%
lymphocyte count abnormal	investigations	5	<0.1%
lymphoma	neoplasms benign, malignant and unspecified (incl cysts and polyps)	5	<0.1%
malignant melanoma	neoplasms benign, malignant and unspecified (incl cysts and polyps)	5	<0.1%
mechanical ventilation	surgical and medical procedures	5	<0.1%
meningitis viral	infections and infestations	5	<0.1%
mitral valve incompetence	cardiac disorders	5	<0.1%
musculoskeletal discomfort	musculoskeletal and connective tissue disorders	5	<0.1%
musculoskeletal disorder	musculoskeletal and connective tissue disorders	5	<0.1%
myelitis transverse	nervous system disorders	5	<0.1%
nephrotic syndrome	renal and urinary disorders	5	<0.1%
oral disorder	gastrointestinal disorders	5	<0.1%
organic brain syndrome	psychiatric disorders	5	<0.1%
organising pneumonia	respiratory, thoracic and mediastinal disorders	5	<0.1%
osteopenia	musculoskeletal and connective tissue disorders	5	<0.1%
pancreatitis acute	gastrointestinal disorders	5	<0.1%
performance status decreased	general disorders and administration site conditions	5	<0.1%
photopsia	eye disorders	5	<0.1%
platelet count increased	investigations	5	<0.1%
proctalgia	gastrointestinal disorders	5	<0.1%
prostatomegaly	reproductive system and breast disorders	5	<0.1%
psychiatric symptom	psychiatric disorders	5	<0.1%
psychotic disorder	psychiatric disorders	5	<0.1%
pulmonary pain	respiratory, thoracic and mediastinal disorders	5	<0.1%
pulmonary sepsis	infections and infestations	5	<0.1%
pulse abnormal	investigations	5	<0.1%
pyelonephritis	infections and infestations	5	<0.1%
quality of life decreased	investigations	5	<0.1%
radiation pneumonitis	injury, poisoning and procedural complications	5	<0.1%
rash pustular	infections and infestations	5	<0.1%
red blood cell count increased	investigations	5	<0.1%
red cell distribution width increased	investigations	5	<0.1%
renal function test abnormal	investigations	5	<0.1%
renal haemorrhage	renal and urinary disorders	5	<0.1%
renal injury	renal and urinary disorders	5	<0.1%
renal pain	renal and urinary disorders	5	<0.1%
respiratory paralysis	respiratory, thoracic and mediastinal disorders	5	<0.1%
retroperitoneal haemorrhage	gastrointestinal disorders	5	<0.1%
scleroderma	musculoskeletal and connective tissue disorders	5	<0.1%
seasonal allergy	immune system disorders	5	<0.1%
sensation of foreign body	general disorders and administration site conditions	5	<0.1%
sinus bradycardia	cardiac disorders	5	<0.1%
sinus node dysfunction	cardiac disorders	5	<0.1%
skin abrasion	injury, poisoning and procedural complications	5	<0.1%
skin atrophy	skin and subcutaneous tissue disorders	5	<0.1%
skin fissures	skin and subcutaneous tissue disorders	5	<0.1%
slow speech	nervous system disorders	5	<0.1%
sneezing	respiratory, thoracic and mediastinal disorders	5	<0.1%
spinal fracture	injury, poisoning and procedural complications	5	<0.1%
splenomegaly	blood and lymphatic system disorders	5	<0.1%
sudden death	general disorders and administration site conditions	5	<0.1%
synovial cyst	musculoskeletal and connective tissue disorders	5	<0.1%
synovitis	musculoskeletal and connective tissue disorders	5	<0.1%
terminal state	general disorders and administration site conditions	5	<0.1%
thinking abnormal	psychiatric disorders	5	<0.1%
thyroid mass	endocrine disorders	5	<0.1%
tongue ulceration	gastrointestinal disorders	5	<0.1%
troponin t increased	investigations	5	<0.1%
underdose	injury, poisoning and procedural complications	5	<0.1%
urine odour abnormal	renal and urinary disorders	5	<0.1%
vaginal haemorrhage	reproductive system and breast disorders	5	<0.1%
wound infection	infections and infestations	5	<0.1%
abnormal loss of weight	metabolism and nutrition disorders	4	<0.1%
accidental overdose	injury, poisoning and procedural complications	4	<0.1%
adenocarcinoma	neoplasms benign, malignant and unspecified (incl cysts and polyps)	4	<0.1%
anaphylactic reaction	immune system disorders	4	<0.1%
anaphylactic shock	immune system disorders	4	<0.1%
angina pectoris	cardiac disorders	4	<0.1%
aortic valve incompetence	cardiac disorders	4	<0.1%
aplastic anaemia	blood and lymphatic system disorders	4	<0.1%
aspartate aminotransferase abnormal	investigations	4	<0.1%
bacterial infection	infections and infestations	4	<0.1%
biliary dilatation	hepatobiliary disorders	4	<0.1%
blood calcium decreased	investigations	4	<0.1%
blood chloride decreased	investigations	4	<0.1%
blood cholesterol increased	investigations	4	<0.1%
blood creatine increased	investigations	4	<0.1%
blood lactic acid increased	investigations	4	<0.1%
blood potassium increased	investigations	4	<0.1%
blood pressure systolic decreased	investigations	4	<0.1%
blood prolactin increased	investigations	4	<0.1%
bone lesion	musculoskeletal and connective tissue disorders	4	<0.1%
bradykinesia	nervous system disorders	4	<0.1%
brain herniation	injury, poisoning and procedural complications	4	<0.1%
carcinoembryonic antigen increased	investigations	4	<0.1%
cardiac failure chronic	cardiac disorders	4	<0.1%
chapped lips	gastrointestinal disorders	4	<0.1%
clostridium difficile infection	infections and infestations	4	<0.1%
complication associated with device	general disorders and administration site conditions	4	<0.1%
csf lymphocyte count increased	investigations	4	<0.1%
cytokine storm	immune system disorders	4	<0.1%
cytomegalovirus test positive	investigations	4	<0.1%
deafness bilateral	ear and labyrinth disorders	4	<0.1%
defaecation disorder	gastrointestinal disorders	4	<0.1%
dermatitis bullous	skin and subcutaneous tissue disorders	4	<0.1%
diabetes insipidus	endocrine disorders	4	<0.1%
drug tolerance decreased	general disorders and administration site conditions	4	<0.1%
ejection fraction abnormal	investigations	4	<0.1%
erectile dysfunction	reproductive system and breast disorders	4	<0.1%
eye contusion	injury, poisoning and procedural complications	4	<0.1%
eye discharge	eye disorders	4	<0.1%
eyelid disorder	eye disorders	4	<0.1%
eyelid oedema	eye disorders	4	<0.1%
feeling of body temperature change	general disorders and administration site conditions	4	<0.1%
femoral neck fracture	injury, poisoning and procedural complications	4	<0.1%
gastrointestinal toxicity	gastrointestinal disorders	4	<0.1%
gingivitis	infections and infestations	4	<0.1%
gouty arthritis	musculoskeletal and connective tissue disorders	4	<0.1%
haemodynamic instability	vascular disorders	4	<0.1%
haemorrhage urinary tract	renal and urinary disorders	4	<0.1%
hepatic enzyme abnormal	investigations	4	<0.1%
hepatic lesion	hepatobiliary disorders	4	<0.1%
hepatic mass	hepatobiliary disorders	4	<0.1%
hyperleukocytosis	blood and lymphatic system disorders	4	<0.1%
hyperlipidaemia	metabolism and nutrition disorders	4	<0.1%
hypertonia	nervous system disorders	4	<0.1%
hypovolaemia	metabolism and nutrition disorders	4	<0.1%
iiird nerve disorder	nervous system disorders	4	<0.1%
iiird nerve paresis	nervous system disorders	4	<0.1%
ileus paralytic	gastrointestinal disorders	4	<0.1%
immune-mediated encephalopathy	nervous system disorders	4	<0.1%
immune-mediated gastritis	gastrointestinal disorders	4	<0.1%
immune-mediated myelitis	nervous system disorders	4	<0.1%
infarction	vascular disorders	4	<0.1%
insurance issue	social circumstances	4	<0.1%
iron deficiency	metabolism and nutrition disorders	4	<0.1%
ischaemia	vascular disorders	4	<0.1%
ivth nerve paralysis	nervous system disorders	4	<0.1%
ketoacidosis	metabolism and nutrition disorders	4	<0.1%
kl-6 increased	investigations	4	<0.1%
lichenoid keratosis	skin and subcutaneous tissue disorders	4	<0.1%
lipoma	neoplasms benign, malignant and unspecified (incl cysts and polyps)	4	<0.1%
liver abscess	infections and infestations	4	<0.1%
liver transplant rejection	immune system disorders	4	<0.1%
localised oedema	general disorders and administration site conditions	4	<0.1%
lung neoplasm	neoplasms benign, malignant and unspecified (incl cysts and polyps)	4	<0.1%
macular degeneration	eye disorders	4	<0.1%
macule	skin and subcutaneous tissue disorders	4	<0.1%
mean cell volume decreased	investigations	4	<0.1%
mediastinal mass	respiratory, thoracic and mediastinal disorders	4	<0.1%
melanocytic naevus	neoplasms benign, malignant and unspecified (incl cysts and polyps)	4	<0.1%
mental impairment	nervous system disorders	4	<0.1%
metastases to spine	neoplasms benign, malignant and unspecified (incl cysts and polyps)	4	<0.1%
metastatic renal cell carcinoma	neoplasms benign, malignant and unspecified (incl cysts and polyps)	4	<0.1%
micturition disorder	renal and urinary disorders	4	<0.1%
monocyte count increased	investigations	4	<0.1%
mucosal dryness	general disorders and administration site conditions	4	<0.1%
muscle fatigue	musculoskeletal and connective tissue disorders	4	<0.1%
muscle rigidity	musculoskeletal and connective tissue disorders	4	<0.1%
muscle tightness	musculoskeletal and connective tissue disorders	4	<0.1%
myocardial ischaemia	cardiac disorders	4	<0.1%
nasal dryness	respiratory, thoracic and mediastinal disorders	4	<0.1%
neck mass	musculoskeletal and connective tissue disorders	4	<0.1%
obesity	metabolism and nutrition disorders	4	<0.1%
ocular discomfort	eye disorders	4	<0.1%
oesophageal stenosis	gastrointestinal disorders	4	<0.1%
optic nerve disorder	eye disorders	4	<0.1%
osteolysis	musculoskeletal and connective tissue disorders	4	<0.1%
osteonecrosis of jaw	musculoskeletal and connective tissue disorders	4	<0.1%
paranoia	psychiatric disorders	4	<0.1%
parotid gland enlargement	gastrointestinal disorders	4	<0.1%
periarthritis	musculoskeletal and connective tissue disorders	4	<0.1%
peritonitis	infections and infestations	4	<0.1%
phlebitis	vascular disorders	4	<0.1%
platelet transfusion	surgical and medical procedures	4	<0.1%
pleurisy	respiratory, thoracic and mediastinal disorders	4	<0.1%
pneumonia cytomegaloviral	infections and infestations	4	<0.1%
polyp	general disorders and administration site conditions	4	<0.1%
poor venous access	vascular disorders	4	<0.1%
post-traumatic stress disorder	psychiatric disorders	4	<0.1%
procedural complication	injury, poisoning and procedural complications	4	<0.1%
progressive multifocal leukoencephalopathy	infections and infestations	4	<0.1%
prostatic specific antigen increased	investigations	4	<0.1%
psychomotor hyperactivity	nervous system disorders	4	<0.1%
pulmonary alveolar haemorrhage	respiratory, thoracic and mediastinal disorders	4	<0.1%
pulmonary haemorrhage	respiratory, thoracic and mediastinal disorders	4	<0.1%
pulmonary thrombosis	respiratory, thoracic and mediastinal disorders	4	<0.1%
pulse absent	investigations	4	<0.1%
pulseless electrical activity	cardiac disorders	4	<0.1%
radiation associated pain	injury, poisoning and procedural complications	4	<0.1%
radiation skin injury	injury, poisoning and procedural complications	4	<0.1%
raynaud's phenomenon	vascular disorders	4	<0.1%
red cell distribution width abnormal	investigations	4	<0.1%
renal cell carcinoma recurrent	neoplasms benign, malignant and unspecified (incl cysts and polyps)	4	<0.1%
renal infarct	renal and urinary disorders	4	<0.1%
respiratory depression	respiratory, thoracic and mediastinal disorders	4	<0.1%
respiratory muscle weakness	respiratory, thoracic and mediastinal disorders	4	<0.1%
retching	gastrointestinal disorders	4	<0.1%
retinal haemorrhage	eye disorders	4	<0.1%
retinal oedema	eye disorders	4	<0.1%
retinopathy of prematurity	eye disorders	4	<0.1%
screaming	general disorders and administration site conditions	4	<0.1%
secretion discharge	general disorders and administration site conditions	4	<0.1%
silent thyroiditis	endocrine disorders	4	<0.1%
skin laceration	injury, poisoning and procedural complications	4	<0.1%
spinal stenosis	musculoskeletal and connective tissue disorders	4	<0.1%
stenosis	general disorders and administration site conditions	4	<0.1%
steroid diabetes	metabolism and nutrition disorders	4	<0.1%
stress fracture	injury, poisoning and procedural complications	4	<0.1%
systemic inflammatory response syndrome	general disorders and administration site conditions	4	<0.1%
systemic lupus erythematosus	musculoskeletal and connective tissue disorders	4	<0.1%
tachyarrhythmia	cardiac disorders	4	<0.1%
tachypnoea	respiratory, thoracic and mediastinal disorders	4	<0.1%
therapeutic product effect incomplete	general disorders and administration site conditions	4	<0.1%
thoracic vertebral fracture	injury, poisoning and procedural complications	4	<0.1%
thrombocytosis	blood and lymphatic system disorders	4	<0.1%
thyroid hormones decreased	investigations	4	<0.1%
thyroxine decreased	investigations	4	<0.1%
tongue discomfort	gastrointestinal disorders	4	<0.1%
tooth infection	infections and infestations	4	<0.1%
toxic encephalopathy	nervous system disorders	4	<0.1%
traumatic intracranial haemorrhage	injury, poisoning and procedural complications	4	<0.1%
treatment noncompliance	general disorders and administration site conditions	4	<0.1%
tumour embolism	neoplasms benign, malignant and unspecified (incl cysts and polyps)	4	<0.1%
ulcerative keratitis	eye disorders	4	<0.1%
underweight	metabolism and nutrition disorders	4	<0.1%
venous thrombosis	vascular disorders	4	<0.1%
ventricular fibrillation	cardiac disorders	4	<0.1%
vertebral column mass	musculoskeletal and connective tissue disorders	4	<0.1%
vitamin b12 deficiency	metabolism and nutrition disorders	4	<0.1%
vogt-koyanagi-harada disease	eye disorders	4	<0.1%
wrong technique in product usage process	injury, poisoning and procedural complications	4	<0.1%
yellow skin	skin and subcutaneous tissue disorders	4	<0.1%
abdominal pain lower	gastrointestinal disorders	3	<0.1%
abnormal dreams	psychiatric disorders	3	<0.1%
abscess	infections and infestations	3	<0.1%
accident	injury, poisoning and procedural complications	3	<0.1%
actinic keratosis	skin and subcutaneous tissue disorders	3	<0.1%
adrenal mass	endocrine disorders	3	<0.1%
adrenalitis	infections and infestations	3	<0.1%
alanine aminotransferase abnormal	investigations	3	<0.1%
alopecia areata	skin and subcutaneous tissue disorders	3	<0.1%
amyotrophy	musculoskeletal and connective tissue disorders	3	<0.1%
angiolipoma	neoplasms benign, malignant and unspecified (incl cysts and polyps)	3	<0.1%
antiphospholipid syndrome	blood and lymphatic system disorders	3	<0.1%
anxiety disorder	psychiatric disorders	3	<0.1%
aortic aneurysm	vascular disorders	3	<0.1%
aortic thrombosis	vascular disorders	3	<0.1%
appendicitis	infections and infestations	3	<0.1%
apraxia	nervous system disorders	3	<0.1%
atonic seizures	nervous system disorders	3	<0.1%
atrioventricular block second degree	cardiac disorders	3	<0.1%
atypical pneumonia	infections and infestations	3	<0.1%
autoimmune lung disease	respiratory, thoracic and mediastinal disorders	3	<0.1%
autoimmune nephritis	renal and urinary disorders	3	<0.1%
bacterial sepsis	infections and infestations	3	<0.1%
bacterial test positive	investigations	3	<0.1%
ballismus	nervous system disorders	3	<0.1%
bladder catheterisation	surgical and medical procedures	3	<0.1%
blepharitis	eye disorders	3	<0.1%
blood corticotrophin increased	investigations	3	<0.1%
blood creatinine abnormal	investigations	3	<0.1%
blood creatinine decreased	investigations	3	<0.1%
blood disorder	blood and lymphatic system disorders	3	<0.1%
blood fibrinogen increased	investigations	3	<0.1%
blood phosphorus decreased	investigations	3	<0.1%
blood pressure diastolic increased	investigations	3	<0.1%
blood pressure systolic abnormal	investigations	3	<0.1%
bone cancer	neoplasms benign, malignant and unspecified (incl cysts and polyps)	3	<0.1%
bone marrow transplant	surgical and medical procedures	3	<0.1%
brain compression	nervous system disorders	3	<0.1%
breast cancer	neoplasms benign, malignant and unspecified (incl cysts and polyps)	3	<0.1%
bronchiectasis	respiratory, thoracic and mediastinal disorders	3	<0.1%
bronchospasm	respiratory, thoracic and mediastinal disorders	3	<0.1%
bundle branch block	cardiac disorders	3	<0.1%
cancer surgery	surgical and medical procedures	3	<0.1%
carbon dioxide decreased	investigations	3	<0.1%
cardiotoxicity	cardiac disorders	3	<0.1%
carditis	cardiac disorders	3	<0.1%
cerebellar syndrome	nervous system disorders	3	<0.1%
cerebral mass effect	nervous system disorders	3	<0.1%
chemotherapy	surgical and medical procedures	3	<0.1%
cholangitis sclerosing	hepatobiliary disorders	3	<0.1%
chronic sinusitis	infections and infestations	3	<0.1%
circumstance or information capable of leading to medication error	injury, poisoning and procedural complications	3	<0.1%
clavicle fracture	injury, poisoning and procedural complications	3	<0.1%
communication disorder	psychiatric disorders	3	<0.1%
cortisol increased	investigations	3	<0.1%
craniocerebral injury	injury, poisoning and procedural complications	3	<0.1%
craniotomy	surgical and medical procedures	3	<0.1%
csf test abnormal	investigations	3	<0.1%
cystitis radiation	injury, poisoning and procedural complications	3	<0.1%
deafness unilateral	ear and labyrinth disorders	3	<0.1%
degenerative bone disease	musculoskeletal and connective tissue disorders	3	<0.1%
delusion	psychiatric disorders	3	<0.1%
dermatitis psoriasiform	skin and subcutaneous tissue disorders	3	<0.1%
diaphragm muscle weakness	respiratory, thoracic and mediastinal disorders	3	<0.1%
diverticulum	gastrointestinal disorders	3	<0.1%
drug reaction with eosinophilia and systemic symptoms	skin and subcutaneous tissue disorders	3	<0.1%
dyschezia	gastrointestinal disorders	3	<0.1%
dyslalia	nervous system disorders	3	<0.1%
ecchymosis	skin and subcutaneous tissue disorders	3	<0.1%
eczema infected	infections and infestations	3	<0.1%
electrocardiogram abnormal	investigations	3	<0.1%
emotional distress	psychiatric disorders	3	<0.1%
endocrine disorder	endocrine disorders	3	<0.1%
eructation	gastrointestinal disorders	3	<0.1%
erythema nodosum	skin and subcutaneous tissue disorders	3	<0.1%
exercise tolerance decreased	general disorders and administration site conditions	3	<0.1%
exfoliative rash	skin and subcutaneous tissue disorders	3	<0.1%
extravasation	general disorders and administration site conditions	3	<0.1%
eyelid function disorder	eye disorders	3	<0.1%
faeces pale	gastrointestinal disorders	3	<0.1%
fasciitis	musculoskeletal and connective tissue disorders	3	<0.1%
feeling jittery	general disorders and administration site conditions	3	<0.1%
fistula	musculoskeletal and connective tissue disorders	3	<0.1%
fluid intake reduced	metabolism and nutrition disorders	3	<0.1%
foetal exposure during pregnancy	injury, poisoning and procedural complications	3	<0.1%
food poisoning	gastrointestinal disorders	3	<0.1%
fracture	injury, poisoning and procedural complications	3	<0.1%
functional gastrointestinal disorder	gastrointestinal disorders	3	<0.1%
fungal infection	infections and infestations	3	<0.1%
furuncle	infections and infestations	3	<0.1%
gamma radiation therapy	surgical and medical procedures	3	<0.1%
gastric ulcer haemorrhage	gastrointestinal disorders	3	<0.1%
gastroenteritis viral	infections and infestations	3	<0.1%
gastrointestinal perforation	gastrointestinal disorders	3	<0.1%
glaucoma	eye disorders	3	<0.1%
glomerular filtration rate decreased	investigations	3	<0.1%
glucocorticoid deficiency	endocrine disorders	3	<0.1%
glucose tolerance impaired	metabolism and nutrition disorders	3	<0.1%
granulocyte count increased	investigations	3	<0.1%
gynaecomastia	reproductive system and breast disorders	3	<0.1%
haematocrit increased	investigations	3	<0.1%
haemoglobin increased	investigations	3	<0.1%
heart rate abnormal	investigations	3	<0.1%
hepatic cancer	neoplasms benign, malignant and unspecified (incl cysts and polyps)	3	<0.1%
hepatic encephalopathy	nervous system disorders	3	<0.1%
hepatobiliary disease	hepatobiliary disorders	3	<0.1%
humerus fracture	injury, poisoning and procedural complications	3	<0.1%
hyperaesthesia teeth	gastrointestinal disorders	3	<0.1%
hypereosinophilic syndrome	blood and lymphatic system disorders	3	<0.1%
hyperlactacidaemia	metabolism and nutrition disorders	3	<0.1%
hypopnoea	respiratory, thoracic and mediastinal disorders	3	<0.1%
hyporeflexia	nervous system disorders	3	<0.1%
hypothermia	general disorders and administration site conditions	3	<0.1%
hypotonia	nervous system disorders	3	<0.1%
hypoventilation	respiratory, thoracic and mediastinal disorders	3	<0.1%
immune-mediated endocrinopathy	endocrine disorders	3	<0.1%
impaired gastric emptying	gastrointestinal disorders	3	<0.1%
impaired work ability	social circumstances	3	<0.1%
inability to afford medication	social circumstances	3	<0.1%
incorrect route of product administration	injury, poisoning and procedural complications	3	<0.1%
increased tendency to bruise	blood and lymphatic system disorders	3	<0.1%
increased upper airway secretion	respiratory, thoracic and mediastinal disorders	3	<0.1%
infected neoplasm	neoplasms benign, malignant and unspecified (incl cysts and polyps)	3	<0.1%
infection susceptibility increased	infections and infestations	3	<0.1%
injection site pain	general disorders and administration site conditions	3	<0.1%
intestinal haemorrhage	gastrointestinal disorders	3	<0.1%
iris adhesions	eye disorders	3	<0.1%
iritis	eye disorders	3	<0.1%
irritable bowel syndrome	gastrointestinal disorders	3	<0.1%
jaundice cholestatic	hepatobiliary disorders	3	<0.1%
joint injury	injury, poisoning and procedural complications	3	<0.1%
kidney infection	infections and infestations	3	<0.1%
labyrinthitis	infections and infestations	3	<0.1%
lagophthalmos	eye disorders	3	<0.1%
laryngeal oedema	respiratory, thoracic and mediastinal disorders	3	<0.1%
left ventricular failure	cardiac disorders	3	<0.1%
lichen planus	skin and subcutaneous tissue disorders	3	<0.1%
ligament sprain	injury, poisoning and procedural complications	3	<0.1%
lip dry	gastrointestinal disorders	3	<0.1%
lip pain	gastrointestinal disorders	3	<0.1%
listless	psychiatric disorders	3	<0.1%
lumbar spinal stenosis	musculoskeletal and connective tissue disorders	3	<0.1%
lumbar vertebral fracture	injury, poisoning and procedural complications	3	<0.1%
lymphadenitis	blood and lymphatic system disorders	3	<0.1%
lymphocyte percentage decreased	investigations	3	<0.1%
lymphopenia	blood and lymphatic system disorders	3	<0.1%
lymphoproliferative disorder	neoplasms benign, malignant and unspecified (incl cysts and polyps)	3	<0.1%
metastases to bone marrow	neoplasms benign, malignant and unspecified (incl cysts and polyps)	3	<0.1%
metastases to pancreas	neoplasms benign, malignant and unspecified (incl cysts and polyps)	3	<0.1%
metastases to peritoneum	neoplasms benign, malignant and unspecified (incl cysts and polyps)	3	<0.1%
microangiopathy	vascular disorders	3	<0.1%
micturition urgency	renal and urinary disorders	3	<0.1%
motor developmental delay	nervous system disorders	3	<0.1%
mouth haemorrhage	gastrointestinal disorders	3	<0.1%
mucous stools	gastrointestinal disorders	3	<0.1%
muscle strength abnormal	investigations	3	<0.1%
mydriasis	eye disorders	3	<0.1%
myopia	eye disorders	3	<0.1%
n-terminal prohormone brain natriuretic peptide increased	investigations	3	<0.1%
nail discolouration	skin and subcutaneous tissue disorders	3	<0.1%
neonatal respiratory distress syndrome	respiratory, thoracic and mediastinal disorders	3	<0.1%
neurogenic bowel	gastrointestinal disorders	3	<0.1%
neutrophil count abnormal	investigations	3	<0.1%
obstructive airways disorder	respiratory, thoracic and mediastinal disorders	3	<0.1%
occult blood positive	investigations	3	<0.1%
odynophagia	gastrointestinal disorders	3	<0.1%
oesophageal cancer metastatic	neoplasms benign, malignant and unspecified (incl cysts and polyps)	3	<0.1%
oesophageal varices haemorrhage	gastrointestinal disorders	3	<0.1%
oliguria	renal and urinary disorders	3	<0.1%
onychoclasis	skin and subcutaneous tissue disorders	3	<0.1%
ophthalmic herpes zoster	infections and infestations	3	<0.1%
optic neuropathy	eye disorders	3	<0.1%
osteochondrosis	musculoskeletal and connective tissue disorders	3	<0.1%
osteonecrosis	musculoskeletal and connective tissue disorders	3	<0.1%
oxygen saturation abnormal	investigations	3	<0.1%
painful respiration	respiratory, thoracic and mediastinal disorders	3	<0.1%
pancreatic enlargement	gastrointestinal disorders	3	<0.1%
papule	skin and subcutaneous tissue disorders	3	<0.1%
pelvic fracture	injury, poisoning and procedural complications	3	<0.1%
pericarditis malignant	cardiac disorders	3	<0.1%
peripheral arterial occlusive disease	vascular disorders	3	<0.1%
peripheral artery thrombosis	vascular disorders	3	<0.1%
peripheral venous disease	vascular disorders	3	<0.1%
peritonitis bacterial	infections and infestations	3	<0.1%
personality change	psychiatric disorders	3	<0.1%
petit mal epilepsy	nervous system disorders	3	<0.1%
pharyngeal hypoaesthesia	respiratory, thoracic and mediastinal disorders	3	<0.1%
pituitary enlargement	endocrine disorders	3	<0.1%
post herpetic neuralgia	nervous system disorders	3	<0.1%
post procedural infection	infections and infestations	3	<0.1%
postoperative wound complication	injury, poisoning and procedural complications	3	<0.1%
postoperative wound infection	infections and infestations	3	<0.1%
posture abnormal	musculoskeletal and connective tissue disorders	3	<0.1%
premature baby	pregnancy, puerperium and perinatal conditions	3	<0.1%
primary adrenal insufficiency	endocrine disorders	3	<0.1%
prostate cancer	neoplasms benign, malignant and unspecified (incl cysts and polyps)	3	<0.1%
prostatic disorder	reproductive system and breast disorders	3	<0.1%
prostatitis	reproductive system and breast disorders	3	<0.1%
protein total increased	investigations	3	<0.1%
pseudomonas infection	infections and infestations	3	<0.1%
purpura	skin and subcutaneous tissue disorders	3	<0.1%
pyelonephritis acute	infections and infestations	3	<0.1%
renal cancer metastatic	neoplasms benign, malignant and unspecified (incl cysts and polyps)	3	<0.1%
renal neoplasm	neoplasms benign, malignant and unspecified (incl cysts and polyps)	3	<0.1%
renal tubular necrosis	renal and urinary disorders	3	<0.1%
sarcoidosis	immune system disorders	3	<0.1%
seizure like phenomena	nervous system disorders	3	<0.1%
serum sickness	immune system disorders	3	<0.1%
sinus tachycardia	cardiac disorders	3	<0.1%
skin burning sensation	skin and subcutaneous tissue disorders	3	<0.1%
skin warm	skin and subcutaneous tissue disorders	3	<0.1%
sluggishness	general disorders and administration site conditions	3	<0.1%
small intestinal obstruction	gastrointestinal disorders	3	<0.1%
spondylolisthesis	musculoskeletal and connective tissue disorders	3	<0.1%
sputum retention	respiratory, thoracic and mediastinal disorders	3	<0.1%
squamous cell carcinoma	neoplasms benign, malignant and unspecified (incl cysts and polyps)	3	<0.1%
streptococcal sepsis	infections and infestations	3	<0.1%
streptococcus test positive	investigations	3	<0.1%
stridor	respiratory, thoracic and mediastinal disorders	3	<0.1%
subdural haemorrhage	injury, poisoning and procedural complications	3	<0.1%
suicidal ideation	psychiatric disorders	3	<0.1%
suicide attempt	psychiatric disorders	3	<0.1%
swelling of eyelid	eye disorders	3	<0.1%
swollen tongue	gastrointestinal disorders	3	<0.1%
systemic candida	infections and infestations	3	<0.1%
tendonitis	musculoskeletal and connective tissue disorders	3	<0.1%
tenosynovitis	musculoskeletal and connective tissue disorders	3	<0.1%
therapeutic product effect decreased	general disorders and administration site conditions	3	<0.1%
thermal burn	injury, poisoning and procedural complications	3	<0.1%
thrombotic thrombocytopenic purpura	blood and lymphatic system disorders	3	<0.1%
tinea infection	infections and infestations	3	<0.1%
tinea pedis	infections and infestations	3	<0.1%
tissue infiltration	general disorders and administration site conditions	3	<0.1%
tooth fracture	injury, poisoning and procedural complications	3	<0.1%
tooth loss	gastrointestinal disorders	3	<0.1%
traumatic lung injury	injury, poisoning and procedural complications	3	<0.1%
tri-iodothyronine free decreased	investigations	3	<0.1%
tumour lysis syndrome	metabolism and nutrition disorders	3	<0.1%
ulcer	general disorders and administration site conditions	3	<0.1%
upper-airway cough syndrome	respiratory, thoracic and mediastinal disorders	3	<0.1%
ureteral stent insertion	surgical and medical procedures	3	<0.1%
urinary tract infection bacterial	infections and infestations	3	<0.1%
urinary tract obstruction	renal and urinary disorders	3	<0.1%
urine analysis abnormal	investigations	3	<0.1%
urine flow decreased	renal and urinary disorders	3	<0.1%
vaginal discharge	reproductive system and breast disorders	3	<0.1%
vena cava thrombosis	vascular disorders	3	<0.1%
ventricular hypokinesia	cardiac disorders	3	<0.1%
vertebral lesion	musculoskeletal and connective tissue disorders	3	<0.1%
vestibular disorder	ear and labyrinth disorders	3	<0.1%
vital functions abnormal	investigations	3	<0.1%
vitamin b12 decreased	investigations	3	<0.1%
white blood cell disorder	blood and lymphatic system disorders	3	<0.1%
abdominal hernia	gastrointestinal disorders	2	<0.1%
abdominal mass	gastrointestinal disorders	2	<0.1%
abdominal wall mass	gastrointestinal disorders	2	<0.1%
abscess bacterial	infections and infestations	2	<0.1%
abulia	psychiatric disorders	2	<0.1%
acarodermatitis	infections and infestations	2	<0.1%
activated partial thromboplastin time shortened	investigations	2	<0.1%
acute disseminated encephalomyelitis	nervous system disorders	2	<0.1%
adrenomegaly	endocrine disorders	2	<0.1%
agnosia	nervous system disorders	2	<0.1%
akathisia	nervous system disorders	2	<0.1%
alveolar osteitis	infections and infestations	2	<0.1%
amylase decreased	investigations	2	<0.1%
anaemia of chronic disease	blood and lymphatic system disorders	2	<0.1%
anal haemorrhage	gastrointestinal disorders	2	<0.1%
androgen deficiency	endocrine disorders	2	<0.1%
aneurysm	vascular disorders	2	<0.1%
anti-myelin-associated glycoprotein antibodies positive	investigations	2	<0.1%
antinuclear antibody increased	investigations	2	<0.1%
antinuclear antibody positive	investigations	2	<0.1%
antisynthetase syndrome	musculoskeletal and connective tissue disorders	2	<0.1%
anuria	renal and urinary disorders	2	<0.1%
aortic dissection	vascular disorders	2	<0.1%
aplasia pure red cell	blood and lymphatic system disorders	2	<0.1%
apnoea	respiratory, thoracic and mediastinal disorders	2	<0.1%
aspergillus infection	infections and infestations	2	<0.1%
aspiration pleural cavity	investigations	2	<0.1%
asterixis	nervous system disorders	2	<0.1%
asthenopia	eye disorders	2	<0.1%
axillary pain	general disorders and administration site conditions	2	<0.1%
bicytopenia	blood and lymphatic system disorders	2	<0.1%
bile duct stone	hepatobiliary disorders	2	<0.1%
biliary obstruction	hepatobiliary disorders	2	<0.1%
bladder hypertrophy	renal and urinary disorders	2	<0.1%
bladder irritation	renal and urinary disorders	2	<0.1%
bladder neoplasm	neoplasms benign, malignant and unspecified (incl cysts and polyps)	2	<0.1%
blood alkaline phosphatase abnormal	investigations	2	<0.1%
blood blister	skin and subcutaneous tissue disorders	2	<0.1%
blood calcium abnormal	investigations	2	<0.1%
blood creatine phosphokinase abnormal	investigations	2	<0.1%
blood creatine phosphokinase mb abnormal	investigations	2	<0.1%
blood creatine phosphokinase mb increased	investigations	2	<0.1%
blood ketone body increased	investigations	2	<0.1%
blood lactic acid abnormal	investigations	2	<0.1%
blood ph increased	investigations	2	<0.1%
blood pressure diastolic decreased	investigations	2	<0.1%
blood sodium increased	investigations	2	<0.1%
blood triglycerides increased	investigations	2	<0.1%
blood urea decreased	investigations	2	<0.1%
blood uric acid increased	investigations	2	<0.1%
blood urine	investigations	2	<0.1%
bone density decreased	investigations	2	<0.1%
bone marrow disorder	blood and lymphatic system disorders	2	<0.1%
bone marrow infiltration	blood and lymphatic system disorders	2	<0.1%
bradypnoea	respiratory, thoracic and mediastinal disorders	2	<0.1%
brain death	general disorders and administration site conditions	2	<0.1%
breast mass	reproductive system and breast disorders	2	<0.1%
breast pain	reproductive system and breast disorders	2	<0.1%
breast swelling	reproductive system and breast disorders	2	<0.1%
bronchial obstruction	respiratory, thoracic and mediastinal disorders	2	<0.1%
calcium deficiency	metabolism and nutrition disorders	2	<0.1%
campylobacter infection	infections and infestations	2	<0.1%
candida sepsis	infections and infestations	2	<0.1%
carbohydrate antigen 125 increased	investigations	2	<0.1%
carbon dioxide increased	investigations	2	<0.1%
cardiac aneurysm	cardiac disorders	2	<0.1%
cardiac tamponade	cardiac disorders	2	<0.1%
cardiopulmonary failure	cardiac disorders	2	<0.1%
carotid intima-media thickness increased	investigations	2	<0.1%
catheterisation cardiac	investigations	2	<0.1%
central venous catheterisation	surgical and medical procedures	2	<0.1%
cerebral venous thrombosis	nervous system disorders	2	<0.1%
cervical spinal stenosis	musculoskeletal and connective tissue disorders	2	<0.1%
cervical vertebral fracture	injury, poisoning and procedural complications	2	<0.1%
cholecystectomy	surgical and medical procedures	2	<0.1%
cholecystitis acute	hepatobiliary disorders	2	<0.1%
chorea	nervous system disorders	2	<0.1%
choroiditis	eye disorders	2	<0.1%
clear cell renal cell carcinoma	neoplasms benign, malignant and unspecified (incl cysts and polyps)	2	<0.1%
cold dysaesthesia	nervous system disorders	2	<0.1%
colonoscopy	investigations	2	<0.1%
conduction disorder	cardiac disorders	2	<0.1%
congestive hepatopathy	hepatobiliary disorders	2	<0.1%
conjunctival haemorrhage	eye disorders	2	<0.1%
contraindicated product administered	injury, poisoning and procedural complications	2	<0.1%
contrast media allergy	immune system disorders	2	<0.1%
conversion disorder	psychiatric disorders	2	<0.1%
coronary artery occlusion	cardiac disorders	2	<0.1%
cortisol abnormal	investigations	2	<0.1%
creatinine renal clearance abnormal	investigations	2	<0.1%
crepitations	general disorders and administration site conditions	2	<0.1%
crohn's disease	gastrointestinal disorders	2	<0.1%
csf glucose decreased	investigations	2	<0.1%
csf protein abnormal	investigations	2	<0.1%
culture urine positive	investigations	2	<0.1%
cushing's syndrome	endocrine disorders	2	<0.1%
cushingoid	endocrine disorders	2	<0.1%
cutaneous lupus erythematosus	skin and subcutaneous tissue disorders	2	<0.1%
cystitis haemorrhagic	renal and urinary disorders	2	<0.1%
cytomegalovirus enterocolitis	infections and infestations	2	<0.1%
daydreaming	psychiatric disorders	2	<0.1%
decreased interest	psychiatric disorders	2	<0.1%
defaecation urgency	gastrointestinal disorders	2	<0.1%
degenerative aortic valve disease	cardiac disorders	2	<0.1%
dementia alzheimer's type	nervous system disorders	2	<0.1%
dental discomfort	gastrointestinal disorders	2	<0.1%
dependence on oxygen therapy	social circumstances	2	<0.1%
dependence on respirator	respiratory, thoracic and mediastinal disorders	2	<0.1%
dermatophytosis of nail	infections and infestations	2	<0.1%
device ineffective	product issues	2	<0.1%
device occlusion	product issues	2	<0.1%
diabetic nephropathy	renal and urinary disorders	2	<0.1%
diaphragmatic disorder	respiratory, thoracic and mediastinal disorders	2	<0.1%
diastolic dysfunction	cardiac disorders	2	<0.1%
disorganised speech	psychiatric disorders	2	<0.1%
drug ineffective for unapproved indication	general disorders and administration site conditions	2	<0.1%
drug resistance	general disorders and administration site conditions	2	<0.1%
duodenitis	gastrointestinal disorders	2	<0.1%
dysgraphia	nervous system disorders	2	<0.1%
dysmetria	nervous system disorders	2	<0.1%
dysphoria	psychiatric disorders	2	<0.1%
dystonia	nervous system disorders	2	<0.1%
ear disorder	ear and labyrinth disorders	2	<0.1%
electrocardiogram qt prolonged	investigations	2	<0.1%
embolism venous	vascular disorders	2	<0.1%
enanthema	general disorders and administration site conditions	2	<0.1%
encephalomalacia	nervous system disorders	2	<0.1%
endocarditis noninfective	cardiac disorders	2	<0.1%
endocrine ophthalmopathy	eye disorders	2	<0.1%
engraftment syndrome	immune system disorders	2	<0.1%
enterocolitis haemorrhagic	gastrointestinal disorders	2	<0.1%
escherichia bacteraemia	infections and infestations	2	<0.1%
essential hypertension	vascular disorders	2	<0.1%
essential thrombocythaemia	neoplasms benign, malignant and unspecified (incl cysts and polyps)	2	<0.1%
executive dysfunction	psychiatric disorders	2	<0.1%
exostosis	musculoskeletal and connective tissue disorders	2	<0.1%
extradural haematoma	injury, poisoning and procedural complications	2	<0.1%
extrasystoles	cardiac disorders	2	<0.1%
eyelid irritation	eye disorders	2	<0.1%
eyelid margin crusting	eye disorders	2	<0.1%
faecaloma	gastrointestinal disorders	2	<0.1%
femur fracture	injury, poisoning and procedural complications	2	<0.1%
food allergy	immune system disorders	2	<0.1%
foreign body in throat	injury, poisoning and procedural complications	2	<0.1%
full blood count abnormal	investigations	2	<0.1%
fusarium infection	infections and infestations	2	<0.1%
gastric dilatation	gastrointestinal disorders	2	<0.1%
gastric varices	gastrointestinal disorders	2	<0.1%
gastroenteritis staphylococcal	infections and infestations	2	<0.1%
gastrointestinal oedema	gastrointestinal disorders	2	<0.1%
gastrostomy	surgical and medical procedures	2	<0.1%
giant cell arteritis	vascular disorders	2	<0.1%
gingival oedema	gastrointestinal disorders	2	<0.1%
gingival recession	gastrointestinal disorders	2	<0.1%
graft versus host disease in gastrointestinal tract	immune system disorders	2	<0.1%
groin abscess	infections and infestations	2	<0.1%
haematotoxicity	blood and lymphatic system disorders	2	<0.1%
haemorrhage subcutaneous	skin and subcutaneous tissue disorders	2	<0.1%
haemorrhagic diathesis	blood and lymphatic system disorders	2	<0.1%
haemorrhagic disorder	blood and lymphatic system disorders	2	<0.1%
haemorrhoidal haemorrhage	gastrointestinal disorders	2	<0.1%
haemothorax	respiratory, thoracic and mediastinal disorders	2	<0.1%
hair texture abnormal	skin and subcutaneous tissue disorders	2	<0.1%
hallucination, visual	psychiatric disorders	2	<0.1%
heparin-induced thrombocytopenia	blood and lymphatic system disorders	2	<0.1%
hepatic artery thrombosis	hepatobiliary disorders	2	<0.1%
hepatic neoplasm	neoplasms benign, malignant and unspecified (incl cysts and polyps)	2	<0.1%
hepatomegaly	hepatobiliary disorders	2	<0.1%
hepatosplenomegaly	hepatobiliary disorders	2	<0.1%
hernia	general disorders and administration site conditions	2	<0.1%
herpes ophthalmic	infections and infestations	2	<0.1%
herpes simplex	infections and infestations	2	<0.1%
high density lipoprotein decreased	investigations	2	<0.1%
hip arthroplasty	surgical and medical procedures	2	<0.1%
hip fracture	injury, poisoning and procedural complications	2	<0.1%
hodgkin's disease recurrent	neoplasms benign, malignant and unspecified (incl cysts and polyps)	2	<0.1%
home care	surgical and medical procedures	2	<0.1%
hormone level abnormal	investigations	2	<0.1%
hydrothorax	respiratory, thoracic and mediastinal disorders	2	<0.1%
hyperadrenocorticism	endocrine disorders	2	<0.1%
hyperbilirubinaemia	hepatobiliary disorders	2	<0.1%
hypercatabolism	metabolism and nutrition disorders	2	<0.1%
hyperhomocysteinaemia	metabolism and nutrition disorders	2	<0.1%
hypermetabolism	metabolism and nutrition disorders	2	<0.1%
hyperphagia	metabolism and nutrition disorders	2	<0.1%
hyperpituitarism	endocrine disorders	2	<0.1%
hyperproteinaemia	metabolism and nutrition disorders	2	<0.1%
hyperpyrexia	general disorders and administration site conditions	2	<0.1%
hyperreflexia	nervous system disorders	2	<0.1%
hypertriglyceridaemia	metabolism and nutrition disorders	2	<0.1%
hyperventilation	respiratory, thoracic and mediastinal disorders	2	<0.1%
hypochloraemia	metabolism and nutrition disorders	2	<0.1%
hypometabolism	metabolism and nutrition disorders	2	<0.1%
hypoparathyroidism	endocrine disorders	2	<0.1%
hypoperfusion	vascular disorders	2	<0.1%
hypoxic-ischaemic encephalopathy	nervous system disorders	2	<0.1%
immature granulocyte count increased	investigations	2	<0.1%
immune-mediated cholangitis	hepatobiliary disorders	2	<0.1%
immune-mediated vasculitis	vascular disorders	2	<0.1%
immunisation reaction	injury, poisoning and procedural complications	2	<0.1%
immunoglobulin therapy	surgical and medical procedures	2	<0.1%
immunotoxicity	immune system disorders	2	<0.1%
impetigo	infections and infestations	2	<0.1%
inadequate analgesia	general disorders and administration site conditions	2	<0.1%
incision site pain	injury, poisoning and procedural complications	2	<0.1%
infected dermal cyst	infections and infestations	2	<0.1%
infectious pleural effusion	infections and infestations	2	<0.1%
inflammatory marker increased	investigations	2	<0.1%
infrequent bowel movements	gastrointestinal disorders	2	<0.1%
infusion site extravasation	general disorders and administration site conditions	2	<0.1%
internal haemorrhage	vascular disorders	2	<0.1%
intervertebral disc displacement	musculoskeletal and connective tissue disorders	2	<0.1%
intestinal mass	gastrointestinal disorders	2	<0.1%
intestinal pseudo-obstruction	gastrointestinal disorders	2	<0.1%
intestinal resection	surgical and medical procedures	2	<0.1%
iris disorder	eye disorders	2	<0.1%
irregular sleep wake rhythm disorder	nervous system disorders	2	<0.1%
joint dislocation	injury, poisoning and procedural complications	2	<0.1%
joint effusion	musculoskeletal and connective tissue disorders	2	<0.1%
joint range of motion decreased	musculoskeletal and connective tissue disorders	2	<0.1%
keratitis	eye disorders	2	<0.1%
klebsiella test positive	investigations	2	<0.1%
knee arthroplasty	surgical and medical procedures	2	<0.1%
lactose intolerance	metabolism and nutrition disorders	2	<0.1%
laryngeal discomfort	respiratory, thoracic and mediastinal disorders	2	<0.1%
laryngitis	infections and infestations	2	<0.1%
limb deformity	musculoskeletal and connective tissue disorders	2	<0.1%
limb injury	injury, poisoning and procedural complications	2	<0.1%
limb mass	musculoskeletal and connective tissue disorders	2	<0.1%
lip disorder	gastrointestinal disorders	2	<0.1%
lip oedema	gastrointestinal disorders	2	<0.1%
loss of control of legs	general disorders and administration site conditions	2	<0.1%
lower gastrointestinal haemorrhage	gastrointestinal disorders	2	<0.1%
lung adenocarcinoma	neoplasms benign, malignant and unspecified (incl cysts and polyps)	2	<0.1%
lung carcinoma cell type unspecified recurrent	neoplasms benign, malignant and unspecified (incl cysts and polyps)	2	<0.1%
lung lobectomy	surgical and medical procedures	2	<0.1%
lung squamous cell carcinoma stage iii	neoplasms benign, malignant and unspecified (incl cysts and polyps)	2	<0.1%
lymph node pain	blood and lymphatic system disorders	2	<0.1%
lymphatic disorder	blood and lymphatic system disorders	2	<0.1%
lymphocyte count increased	investigations	2	<0.1%
lymphocytosis	blood and lymphatic system disorders	2	<0.1%
malabsorption	gastrointestinal disorders	2	<0.1%
malignant dysphagia	gastrointestinal disorders	2	<0.1%
malignant peritoneal neoplasm	neoplasms benign, malignant and unspecified (incl cysts and polyps)	2	<0.1%
mastication disorder	musculoskeletal and connective tissue disorders	2	<0.1%
mean cell haemoglobin concentration abnormal	investigations	2	<0.1%
mean cell haemoglobin concentration decreased	investigations	2	<0.1%
mean platelet volume increased	investigations	2	<0.1%
medical device site infection	infections and infestations	2	<0.1%
melanaemia	blood and lymphatic system disorders	2	<0.1%
meningitis bacterial	infections and infestations	2	<0.1%
meningitis leptospiral	infections and infestations	2	<0.1%
menometrorrhagia	reproductive system and breast disorders	2	<0.1%
metabolic encephalopathy	nervous system disorders	2	<0.1%
metamorphopsia	eye disorders	2	<0.1%
metastases to adrenals	neoplasms benign, malignant and unspecified (incl cysts and polyps)	2	<0.1%
metastases to pleura	neoplasms benign, malignant and unspecified (incl cysts and polyps)	2	<0.1%
metastases to spinal cord	neoplasms benign, malignant and unspecified (incl cysts and polyps)	2	<0.1%
metastases to spleen	neoplasms benign, malignant and unspecified (incl cysts and polyps)	2	<0.1%
microcytic anaemia	blood and lymphatic system disorders	2	<0.1%
middle insomnia	psychiatric disorders	2	<0.1%
mole excision	surgical and medical procedures	2	<0.1%
monoclonal gammopathy	neoplasms benign, malignant and unspecified (incl cysts and polyps)	2	<0.1%
mouth swelling	gastrointestinal disorders	2	<0.1%
mucocutaneous disorder	skin and subcutaneous tissue disorders	2	<0.1%
multiple allergies	immune system disorders	2	<0.1%
multiple fractures	injury, poisoning and procedural complications	2	<0.1%
muscle injury	injury, poisoning and procedural complications	2	<0.1%
muscle necrosis	musculoskeletal and connective tissue disorders	2	<0.1%
musculoskeletal toxicity	musculoskeletal and connective tissue disorders	2	<0.1%
myelodysplastic syndrome	neoplasms benign, malignant and unspecified (incl cysts and polyps)	2	<0.1%
myocardial fibrosis	cardiac disorders	2	<0.1%
myoglobin blood increased	investigations	2	<0.1%
myopathy toxic	musculoskeletal and connective tissue disorders	2	<0.1%
nail growth abnormal	skin and subcutaneous tissue disorders	2	<0.1%
nail infection	infections and infestations	2	<0.1%
neoplasm recurrence	neoplasms benign, malignant and unspecified (incl cysts and polyps)	2	<0.1%
neoplasm skin	neoplasms benign, malignant and unspecified (incl cysts and polyps)	2	<0.1%
nephrectomy	surgical and medical procedures	2	<0.1%
nephrogenic anaemia	blood and lymphatic system disorders	2	<0.1%
nephropathy	renal and urinary disorders	2	<0.1%
nephrostomy	surgical and medical procedures	2	<0.1%
neuroleptic malignant syndrome	nervous system disorders	2	<0.1%
neuropathic muscular atrophy	musculoskeletal and connective tissue disorders	2	<0.1%
neutrophil percentage increased	investigations	2	<0.1%
non-cardiac chest pain	general disorders and administration site conditions	2	<0.1%
non-cardiogenic pulmonary oedema	respiratory, thoracic and mediastinal disorders	2	<0.1%
normochromic normocytic anaemia	blood and lymphatic system disorders	2	<0.1%
ocular toxicity	eye disorders	2	<0.1%
oesophageal candidiasis	infections and infestations	2	<0.1%
oesophageal neoplasm	neoplasms benign, malignant and unspecified (incl cysts and polyps)	2	<0.1%
oesophageal pain	gastrointestinal disorders	2	<0.1%
oral infection	infections and infestations	2	<0.1%
oropharyngeal blistering	respiratory, thoracic and mediastinal disorders	2	<0.1%
osteoporotic fracture	musculoskeletal and connective tissue disorders	2	<0.1%
otitis media	infections and infestations	2	<0.1%
overdose	injury, poisoning and procedural complications	2	<0.1%
oxygen therapy	surgical and medical procedures	2	<0.1%
palliative care	surgical and medical procedures	2	<0.1%
pancreatic failure	gastrointestinal disorders	2	<0.1%
panniculitis	skin and subcutaneous tissue disorders	2	<0.1%
paraneoplastic encephalomyelitis	nervous system disorders	2	<0.1%
parenteral nutrition	surgical and medical procedures	2	<0.1%
parkinson's disease	nervous system disorders	2	<0.1%
paronychia	infections and infestations	2	<0.1%
pelvic mass	general disorders and administration site conditions	2	<0.1%
pelvic venous thrombosis	vascular disorders	2	<0.1%
percutaneous coronary intervention	surgical and medical procedures	2	<0.1%
perforation	general disorders and administration site conditions	2	<0.1%
periodontal disease	gastrointestinal disorders	2	<0.1%
periodontitis	infections and infestations	2	<0.1%
periorbital oedema	eye disorders	2	<0.1%
periorbital swelling	eye disorders	2	<0.1%
peripheral artery occlusion	vascular disorders	2	<0.1%
peripheral ischaemia	vascular disorders	2	<0.1%
peripheral vascular disorder	vascular disorders	2	<0.1%
petechiae	skin and subcutaneous tissue disorders	2	<0.1%
pharyngeal disorder	respiratory, thoracic and mediastinal disorders	2	<0.1%
pharyngeal oedema	respiratory, thoracic and mediastinal disorders	2	<0.1%
pharyngeal ulceration	respiratory, thoracic and mediastinal disorders	2	<0.1%
physiotherapy	surgical and medical procedures	2	<0.1%
platelet count abnormal	investigations	2	<0.1%
pleural thickening	respiratory, thoracic and mediastinal disorders	2	<0.1%
pneumocystis jirovecii infection	infections and infestations	2	<0.1%
pneumomediastinum	respiratory, thoracic and mediastinal disorders	2	<0.1%
pneumonia pneumococcal	infections and infestations	2	<0.1%
pneumonia staphylococcal	infections and infestations	2	<0.1%
polyarteritis nodosa	vascular disorders	2	<0.1%
polycythaemia	blood and lymphatic system disorders	2	<0.1%
polydipsia	metabolism and nutrition disorders	2	<0.1%
portal vein thrombosis	hepatobiliary disorders	2	<0.1%
positron emission tomogram abnormal	investigations	2	<0.1%
post procedural haemorrhage	injury, poisoning and procedural complications	2	<0.1%
proctitis	gastrointestinal disorders	2	<0.1%
product prescribing issue	injury, poisoning and procedural complications	2	<0.1%
product supply issue	product issues	2	<0.1%
protein urine	investigations	2	<0.1%
prothrombin time prolonged	investigations	2	<0.1%
prurigo	skin and subcutaneous tissue disorders	2	<0.1%
psoriatic arthropathy	musculoskeletal and connective tissue disorders	2	<0.1%
pulmonary artery dilatation	respiratory, thoracic and mediastinal disorders	2	<0.1%
pulmonary artery occlusion	respiratory, thoracic and mediastinal disorders	2	<0.1%
pulmonary granuloma	respiratory, thoracic and mediastinal disorders	2	<0.1%
pulmonary hypertension	respiratory, thoracic and mediastinal disorders	2	<0.1%
pulmonary sarcoidosis	respiratory, thoracic and mediastinal disorders	2	<0.1%
purulent discharge	infections and infestations	2	<0.1%
pustule	infections and infestations	2	<0.1%
pyelocaliectasis	renal and urinary disorders	2	<0.1%
radiation necrosis	injury, poisoning and procedural complications	2	<0.1%
radiotherapy to brain	surgical and medical procedures	2	<0.1%
reactive gastropathy	injury, poisoning and procedural complications	2	<0.1%
rectal ulcer	gastrointestinal disorders	2	<0.1%
red blood cell count abnormal	investigations	2	<0.1%
red blood cell sedimentation rate increased	investigations	2	<0.1%
refusal of treatment by patient	social circumstances	2	<0.1%
renal ischaemia	renal and urinary disorders	2	<0.1%
renal tubular acidosis	renal and urinary disorders	2	<0.1%
resorption bone increased	musculoskeletal and connective tissue disorders	2	<0.1%
respiratory arrest	respiratory, thoracic and mediastinal disorders	2	<0.1%
respiratory rate decreased	investigations	2	<0.1%
respiratory tract congestion	respiratory, thoracic and mediastinal disorders	2	<0.1%
respiratory tract inflammation	respiratory, thoracic and mediastinal disorders	2	<0.1%
resuscitation	surgical and medical procedures	2	<0.1%
retinal artery occlusion	eye disorders	2	<0.1%
retinal disorder	eye disorders	2	<0.1%
retinopathy	eye disorders	2	<0.1%
rhinitis	infections and infestations	2	<0.1%
rhinitis allergic	respiratory, thoracic and mediastinal disorders	2	<0.1%
salivary hypersecretion	gastrointestinal disorders	2	<0.1%
scab	skin and subcutaneous tissue disorders	2	<0.1%
scar pain	skin and subcutaneous tissue disorders	2	<0.1%
scintillating scotoma	eye disorders	2	<0.1%
scrotal irritation	reproductive system and breast disorders	2	<0.1%
seborrhoeic dermatitis	skin and subcutaneous tissue disorders	2	<0.1%
seborrhoeic keratosis	neoplasms benign, malignant and unspecified (incl cysts and polyps)	2	<0.1%
secondary cerebellar degeneration	nervous system disorders	2	<0.1%
sedation	nervous system disorders	2	<0.1%
sensitive skin	skin and subcutaneous tissue disorders	2	<0.1%
seronegative arthritis	musculoskeletal and connective tissue disorders	2	<0.1%
serum ferritin increased	investigations	2	<0.1%
shock haemorrhagic	vascular disorders	2	<0.1%
short-bowel syndrome	gastrointestinal disorders	2	<0.1%
sinus congestion	respiratory, thoracic and mediastinal disorders	2	<0.1%
skin depigmentation	skin and subcutaneous tissue disorders	2	<0.1%
skin erosion	skin and subcutaneous tissue disorders	2	<0.1%
skin haemorrhage	skin and subcutaneous tissue disorders	2	<0.1%
skin mass	skin and subcutaneous tissue disorders	2	<0.1%
skin neoplasm excision	surgical and medical procedures	2	<0.1%
skin odour abnormal	skin and subcutaneous tissue disorders	2	<0.1%
skin papilloma	neoplasms benign, malignant and unspecified (incl cysts and polyps)	2	<0.1%
skin plaque	skin and subcutaneous tissue disorders	2	<0.1%
skull fracture	injury, poisoning and procedural complications	2	<0.1%
sleep apnoea syndrome	respiratory, thoracic and mediastinal disorders	2	<0.1%
small intestinal haemorrhage	gastrointestinal disorders	2	<0.1%
somatic dysfunction	musculoskeletal and connective tissue disorders	2	<0.1%
somatic symptom disorder	psychiatric disorders	2	<0.1%
spinal cord injury	injury, poisoning and procedural complications	2	<0.1%
spinal laminectomy	surgical and medical procedures	2	<0.1%
sputum discoloured	respiratory, thoracic and mediastinal disorders	2	<0.1%
staphylococcal sepsis	infections and infestations	2	<0.1%
staring	psychiatric disorders	2	<0.1%
stiff tongue	gastrointestinal disorders	2	<0.1%
stupor	nervous system disorders	2	<0.1%
subclavian vein thrombosis	vascular disorders	2	<0.1%
subcutaneous emphysema	skin and subcutaneous tissue disorders	2	<0.1%
substance-induced psychotic disorder	psychiatric disorders	2	<0.1%
suffocation feeling	respiratory, thoracic and mediastinal disorders	2	<0.1%
superficial vein thrombosis	vascular disorders	2	<0.1%
superinfection	infections and infestations	2	<0.1%
superior vena cava occlusion	vascular disorders	2	<0.1%
supraventricular extrasystoles	cardiac disorders	2	<0.1%
tachycardia paroxysmal	cardiac disorders	2	<0.1%
tendon disorder	musculoskeletal and connective tissue disorders	2	<0.1%
tendon pain	musculoskeletal and connective tissue disorders	2	<0.1%
tension	psychiatric disorders	2	<0.1%
testicular pain	reproductive system and breast disorders	2	<0.1%
thrombectomy	surgical and medical procedures	2	<0.1%
thrombophlebitis	vascular disorders	2	<0.1%
thymoma	neoplasms benign, malignant and unspecified (incl cysts and polyps)	2	<0.1%
thyroid cancer	neoplasms benign, malignant and unspecified (incl cysts and polyps)	2	<0.1%
thyroid gland injury	injury, poisoning and procedural complications	2	<0.1%
thyrotoxic crisis	endocrine disorders	2	<0.1%
thyroxine free increased	investigations	2	<0.1%
tonic convulsion	nervous system disorders	2	<0.1%
tonsillar hypertrophy	respiratory, thoracic and mediastinal disorders	2	<0.1%
tonsillitis	infections and infestations	2	<0.1%
tooth injury	injury, poisoning and procedural complications	2	<0.1%
toxic optic neuropathy	eye disorders	2	<0.1%
toxic skin eruption	skin and subcutaneous tissue disorders	2	<0.1%
tracheal mass	respiratory, thoracic and mediastinal disorders	2	<0.1%
transaminases abnormal	investigations	2	<0.1%
transferrin decreased	investigations	2	<0.1%
transient acantholytic dermatosis	skin and subcutaneous tissue disorders	2	<0.1%
tri-iodothyronine decreased	investigations	2	<0.1%
tri-iodothyronine free increased	investigations	2	<0.1%
trismus	musculoskeletal and connective tissue disorders	2	<0.1%
troponin abnormal	investigations	2	<0.1%
tumour perforation	neoplasms benign, malignant and unspecified (incl cysts and polyps)	2	<0.1%
tumour thrombosis	neoplasms benign, malignant and unspecified (incl cysts and polyps)	2	<0.1%
tumour ulceration	neoplasms benign, malignant and unspecified (incl cysts and polyps)	2	<0.1%
type iii immune complex mediated reaction	immune system disorders	2	<0.1%
unevaluable event	general disorders and administration site conditions	2	<0.1%
upper limb fracture	injury, poisoning and procedural complications	2	<0.1%
upper respiratory tract inflammation	respiratory, thoracic and mediastinal disorders	2	<0.1%
urethral obstruction	renal and urinary disorders	2	<0.1%
urge incontinence	renal and urinary disorders	2	<0.1%
urinary bladder haemorrhage	renal and urinary disorders	2	<0.1%
urinary tract disorder	renal and urinary disorders	2	<0.1%
urinary tract infection staphylococcal	infections and infestations	2	<0.1%
urine abnormality	renal and urinary disorders	2	<0.1%
varicose ulceration	vascular disorders	2	<0.1%
vascular device infection	infections and infestations	2	<0.1%
vascular rupture	vascular disorders	2	<0.1%
vein collapse	vascular disorders	2	<0.1%
vein disorder	vascular disorders	2	<0.1%
vein rupture	vascular disorders	2	<0.1%
venous thrombosis limb	vascular disorders	2	<0.1%
visual brightness	eye disorders	2	<0.1%
vitamin b1 deficiency	metabolism and nutrition disorders	2	<0.1%
vith nerve paresis	nervous system disorders	2	<0.1%
vocal cord disorder	respiratory, thoracic and mediastinal disorders	2	<0.1%
vulvovaginal dryness	reproductive system and breast disorders	2	<0.1%
vulvovaginal pain	reproductive system and breast disorders	2	<0.1%
walking aid user	social circumstances	2	<0.1%
weight abnormal	investigations	2	<0.1%
white blood cell count abnormal	investigations	2	<0.1%
xerosis	general disorders and administration site conditions	2	<0.1%
abdominal adhesions	gastrointestinal disorders	1	<0.1%
abdominal cavity drainage	surgical and medical procedures	1	<0.1%
abdominal injury	injury, poisoning and procedural complications	1	<0.1%
abdominal lymphadenopathy	blood and lymphatic system disorders	1	<0.1%
abdominal neoplasm	neoplasms benign, malignant and unspecified (incl cysts and polyps)	1	<0.1%
abdominal wall abscess	infections and infestations	1	<0.1%
abdominal wall haematoma	gastrointestinal disorders	1	<0.1%
abnormal sensation in eye	eye disorders	1	<0.1%
abscess drainage	surgical and medical procedures	1	<0.1%
acalculia	nervous system disorders	1	<0.1%
acetabulum fracture	injury, poisoning and procedural complications	1	<0.1%
acidosis hyperchloraemic	metabolism and nutrition disorders	1	<0.1%
acquired gene mutation	congenital, familial and genetic disorders	1	<0.1%
acrochordon	neoplasms benign, malignant and unspecified (incl cysts and polyps)	1	<0.1%
acrokeratosis paraneoplastica	skin and subcutaneous tissue disorders	1	<0.1%
acute graft versus host disease	immune system disorders	1	<0.1%
acute haemorrhagic leukoencephalitis	nervous system disorders	1	<0.1%
acute hepatic failure	hepatobiliary disorders	1	<0.1%
acute lung injury	respiratory, thoracic and mediastinal disorders	1	<0.1%
acute myeloid leukaemia	neoplasms benign, malignant and unspecified (incl cysts and polyps)	1	<0.1%
acute psychosis	psychiatric disorders	1	<0.1%
acute sinusitis	infections and infestations	1	<0.1%
adenoma benign	neoplasms benign, malignant and unspecified (incl cysts and polyps)	1	<0.1%
adhesion	general disorders and administration site conditions	1	<0.1%
adjusted calcium increased	investigations	1	<0.1%
adjustment disorder	psychiatric disorders	1	<0.1%
administration site bruise	general disorders and administration site conditions	1	<0.1%
adnexa uteri calcification	reproductive system and breast disorders	1	<0.1%
adrenal adenoma	neoplasms benign, malignant and unspecified (incl cysts and polyps)	1	<0.1%
adrenal gland cancer	neoplasms benign, malignant and unspecified (incl cysts and polyps)	1	<0.1%
adrenal gland injury	injury, poisoning and procedural complications	1	<0.1%
adrenal haemorrhage	endocrine disorders	1	<0.1%
adrenal neoplasm	neoplasms benign, malignant and unspecified (incl cysts and polyps)	1	<0.1%
adrenal suppression	endocrine disorders	1	<0.1%
adrenalectomy	surgical and medical procedures	1	<0.1%
affect lability	psychiatric disorders	1	<0.1%
albumin globulin ratio decreased	investigations	1	<0.1%
aldolase increased	investigations	1	<0.1%
alexia	nervous system disorders	1	<0.1%
allergy to chemicals	immune system disorders	1	<0.1%
allergy to metals	immune system disorders	1	<0.1%
alpha haemolytic streptococcal infection	infections and infestations	1	<0.1%
alveolitis	respiratory, thoracic and mediastinal disorders	1	<0.1%
amaurosis fugax	eye disorders	1	<0.1%
amimia	nervous system disorders	1	<0.1%
ammonia decreased	investigations	1	<0.1%
ammonia increased	investigations	1	<0.1%
amyloidosis	immune system disorders	1	<0.1%
anaemia of malignant disease	blood and lymphatic system disorders	1	<0.1%
anaemia postoperative	injury, poisoning and procedural complications	1	<0.1%
anaesthesia dolorosa	nervous system disorders	1	<0.1%
anal hypoaesthesia	gastrointestinal disorders	1	<0.1%
anal inflammation	gastrointestinal disorders	1	<0.1%
anal sphincter atony	gastrointestinal disorders	1	<0.1%
anastomotic leak	injury, poisoning and procedural complications	1	<0.1%
aneurysm ruptured	vascular disorders	1	<0.1%
angina bullosa haemorrhagica	gastrointestinal disorders	1	<0.1%
angina unstable	cardiac disorders	1	<0.1%
angioedema	skin and subcutaneous tissue disorders	1	<0.1%
animal scratch	injury, poisoning and procedural complications	1	<0.1%
anion gap increased	investigations	1	<0.1%
aniseikonia	eye disorders	1	<0.1%
anisomastia	reproductive system and breast disorders	1	<0.1%
ankle fracture	injury, poisoning and procedural complications	1	<0.1%
anogenital warts	neoplasms benign, malignant and unspecified (incl cysts and polyps)	1	<0.1%
anorectal disorder	gastrointestinal disorders	1	<0.1%
anti-actin antibody positive	investigations	1	<0.1%
anti-ganglioside antibody positive	investigations	1	<0.1%
anti-zinc transporter 8 antibody positive	investigations	1	<0.1%
antibody test positive	investigations	1	<0.1%
antidepressant therapy	surgical and medical procedures	1	<0.1%
antineutrophil cytoplasmic antibody positive	investigations	1	<0.1%
aortic aneurysm rupture	vascular disorders	1	<0.1%
aortic dilatation	vascular disorders	1	<0.1%
aortic valve calcification	cardiac disorders	1	<0.1%
aortic valve sclerosis	cardiac disorders	1	<0.1%
appendix cancer	neoplasms benign, malignant and unspecified (incl cysts and polyps)	1	<0.1%
arterial fibrosis	vascular disorders	1	<0.1%
arterial haemorrhage	vascular disorders	1	<0.1%
arterial thrombosis	vascular disorders	1	<0.1%
arteriovenous fistula	vascular disorders	1	<0.1%
arteriovenous malformation	congenital, familial and genetic disorders	1	<0.1%
arthritis infective	infections and infestations	1	<0.1%
arthritis reactive	musculoskeletal and connective tissue disorders	1	<0.1%
arthrotomy	surgical and medical procedures	1	<0.1%
aspartate aminotransferase decreased	investigations	1	<0.1%
astigmatism	eye disorders	1	<0.1%
atrial enlargement	cardiac disorders	1	<0.1%
atrial thrombosis	cardiac disorders	1	<0.1%
atypical mycobacterial infection	infections and infestations	1	<0.1%
auditory disorder	ear and labyrinth disorders	1	<0.1%
aura	nervous system disorders	1	<0.1%
autoimmune aplastic anaemia	blood and lymphatic system disorders	1	<0.1%
autoimmune cerebellar ataxia	nervous system disorders	1	<0.1%
autoimmune cholangitis	hepatobiliary disorders	1	<0.1%
autoimmune dermatitis	skin and subcutaneous tissue disorders	1	<0.1%
autoimmune encephalopathy	nervous system disorders	1	<0.1%
autoimmune endocrine disorder	immune system disorders	1	<0.1%
autoimmune inner ear disease	ear and labyrinth disorders	1	<0.1%
autoimmune pancytopenia	blood and lymphatic system disorders	1	<0.1%
autoimmune uveitis	eye disorders	1	<0.1%
axillary mass	musculoskeletal and connective tissue disorders	1	<0.1%
axillary web syndrome	injury, poisoning and procedural complications	1	<0.1%
azotaemia	renal and urinary disorders	1	<0.1%
b-cell lymphoma recurrent	neoplasms benign, malignant and unspecified (incl cysts and polyps)	1	<0.1%
b-cell small lymphocytic lymphoma recurrent	neoplasms benign, malignant and unspecified (incl cysts and polyps)	1	<0.1%
back injury	injury, poisoning and procedural complications	1	<0.1%
bacterial food poisoning	infections and infestations	1	<0.1%
bacterial vaginosis	infections and infestations	1	<0.1%
balanoposthitis	reproductive system and breast disorders	1	<0.1%
bandaemia	blood and lymphatic system disorders	1	<0.1%
basal cell carcinoma metastatic	neoplasms benign, malignant and unspecified (incl cysts and polyps)	1	<0.1%
base excess increased	investigations	1	<0.1%
basophil count increased	investigations	1	<0.1%
behaviour disorder due to a general medical condition	psychiatric disorders	1	<0.1%
bile duct necrosis	hepatobiliary disorders	1	<0.1%
bile duct stenosis	hepatobiliary disorders	1	<0.1%
biliary catheter insertion	surgical and medical procedures	1	<0.1%
biliary colic	hepatobiliary disorders	1	<0.1%
biliary tract infection	infections and infestations	1	<0.1%
bilirubin conjugated increased	investigations	1	<0.1%
biopsy lung abnormal	investigations	1	<0.1%
biopsy skin	investigations	1	<0.1%
biopsy thyroid gland abnormal	investigations	1	<0.1%
bladder cancer	neoplasms benign, malignant and unspecified (incl cysts and polyps)	1	<0.1%
bladder cancer recurrent	neoplasms benign, malignant and unspecified (incl cysts and polyps)	1	<0.1%
bladder discomfort	renal and urinary disorders	1	<0.1%
bladder obstruction	renal and urinary disorders	1	<0.1%
bladder tamponade	renal and urinary disorders	1	<0.1%
bladder telangiectasia	renal and urinary disorders	1	<0.1%
blepharospasm	eye disorders	1	<0.1%
blindness cortical	eye disorders	1	<0.1%
blindness transient	eye disorders	1	<0.1%
blood acid phosphatase abnormal	investigations	1	<0.1%
blood albumin abnormal	investigations	1	<0.1%
blood albumin increased	investigations	1	<0.1%
blood alkaline phosphatase decreased	investigations	1	<0.1%
blood aluminium increased	investigations	1	<0.1%
blood bicarbonate abnormal	investigations	1	<0.1%
blood bilirubin decreased	investigations	1	<0.1%
blood bilirubin unconjugated increased	investigations	1	<0.1%
blood chloride abnormal	investigations	1	<0.1%
blood cholesterol decreased	investigations	1	<0.1%
blood corticotrophin	investigations	1	<0.1%
blood corticotrophin abnormal	investigations	1	<0.1%
blood creatine abnormal	investigations	1	<0.1%
blood culture positive	investigations	1	<0.1%
blood follicle stimulating hormone increased	investigations	1	<0.1%
blood gases abnormal	investigations	1	<0.1%
blood growth hormone increased	investigations	1	<0.1%
blood immunoglobulin g decreased	investigations	1	<0.1%
blood immunoglobulin m decreased	investigations	1	<0.1%
blood lactate dehydrogenase decreased	investigations	1	<0.1%
blood lactic acid	investigations	1	<0.1%
blood luteinising hormone decreased	investigations	1	<0.1%
blood magnesium increased	investigations	1	<0.1%
blood mercury abnormal	investigations	1	<0.1%
blood oestrogen abnormal	investigations	1	<0.1%
blood osmolarity decreased	investigations	1	<0.1%
blood osmolarity increased	investigations	1	<0.1%
blood pressure immeasurable	investigations	1	<0.1%
blood pressure inadequately controlled	vascular disorders	1	<0.1%
blood prolactin abnormal	investigations	1	<0.1%
blood testosterone decreased	investigations	1	<0.1%
blood thromboplastin decreased	investigations	1	<0.1%
blood viscosity increased	investigations	1	<0.1%
body mass index decreased	investigations	1	<0.1%
body temperature abnormal	investigations	1	<0.1%
body temperature fluctuation	investigations	1	<0.1%
bone atrophy	musculoskeletal and connective tissue disorders	1	<0.1%
bone erosion	musculoskeletal and connective tissue disorders	1	<0.1%
bone marrow haemorrhage	blood and lymphatic system disorders	1	<0.1%
bone marrow necrosis	blood and lymphatic system disorders	1	<0.1%
bone neoplasm	neoplasms benign, malignant and unspecified (incl cysts and polyps)	1	<0.1%
bone swelling	musculoskeletal and connective tissue disorders	1	<0.1%
boredom	psychiatric disorders	1	<0.1%
bowen's disease	neoplasms benign, malignant and unspecified (incl cysts and polyps)	1	<0.1%
braf gene mutation	congenital, familial and genetic disorders	1	<0.1%
brain dislocation syndrome	nervous system disorders	1	<0.1%
brain natriuretic peptide abnormal	investigations	1	<0.1%
brain operation	surgical and medical procedures	1	<0.1%
brain tumour operation	surgical and medical procedures	1	<0.1%
breakthrough pain	general disorders and administration site conditions	1	<0.1%
breast cancer recurrent	neoplasms benign, malignant and unspecified (incl cysts and polyps)	1	<0.1%
breast conserving surgery	surgical and medical procedures	1	<0.1%
breast disorder female	reproductive system and breast disorders	1	<0.1%
breast enlargement	reproductive system and breast disorders	1	<0.1%
breath sounds absent	investigations	1	<0.1%
brenner tumour	neoplasms benign, malignant and unspecified (incl cysts and polyps)	1	<0.1%
bronchial carcinoma	neoplasms benign, malignant and unspecified (incl cysts and polyps)	1	<0.1%
bronchial neoplasm	neoplasms benign, malignant and unspecified (incl cysts and polyps)	1	<0.1%
bronchial oedema	respiratory, thoracic and mediastinal disorders	1	<0.1%
bronchial secretion retention	respiratory, thoracic and mediastinal disorders	1	<0.1%
bronchitis bacterial	infections and infestations	1	<0.1%
bronchitis chronic	respiratory, thoracic and mediastinal disorders	1	<0.1%
bronchostenosis	respiratory, thoracic and mediastinal disorders	1	<0.1%
burn oesophageal	injury, poisoning and procedural complications	1	<0.1%
burning feet syndrome	nervous system disorders	1	<0.1%
c-reactive protein abnormal	investigations	1	<0.1%
calcium ionised increased	investigations	1	<0.1%
calculus bladder	renal and urinary disorders	1	<0.1%
calculus urinary	renal and urinary disorders	1	<0.1%
cancer fatigue	neoplasms benign, malignant and unspecified (incl cysts and polyps)	1	<0.1%
capillary leak syndrome	vascular disorders	1	<0.1%
carcinoid tumour pulmonary	neoplasms benign, malignant and unspecified (incl cysts and polyps)	1	<0.1%
cardiac contusion	injury, poisoning and procedural complications	1	<0.1%
cardiac discomfort	cardiac disorders	1	<0.1%
cardiac flutter	cardiac disorders	1	<0.1%
cardiac valve disease	cardiac disorders	1	<0.1%
cardiac ventricular thrombosis	cardiac disorders	1	<0.1%
cardiomyopathy acute	cardiac disorders	1	<0.1%
cardioversion	surgical and medical procedures	1	<0.1%
cataract operation	surgical and medical procedures	1	<0.1%
catheter placement	surgical and medical procedures	1	<0.1%
catheter site erythema	general disorders and administration site conditions	1	<0.1%
catheter site haemorrhage	general disorders and administration site conditions	1	<0.1%
catheter site swelling	general disorders and administration site conditions	1	<0.1%
cell marker increased	investigations	1	<0.1%
cementoplasty	surgical and medical procedures	1	<0.1%
central hypothyroidism	endocrine disorders	1	<0.1%
central obesity	metabolism and nutrition disorders	1	<0.1%
central venous catheter removal	surgical and medical procedures	1	<0.1%
cerebellar atrophy	nervous system disorders	1	<0.1%
cerebral fungal infection	infections and infestations	1	<0.1%
cerebral ventricle dilatation	nervous system disorders	1	<0.1%
cervix carcinoma	neoplasms benign, malignant and unspecified (incl cysts and polyps)	1	<0.1%
cervix carcinoma recurrent	neoplasms benign, malignant and unspecified (incl cysts and polyps)	1	<0.1%
cervix carcinoma stage i	neoplasms benign, malignant and unspecified (incl cysts and polyps)	1	<0.1%
chemical poisoning	injury, poisoning and procedural complications	1	<0.1%
chest injury	injury, poisoning and procedural complications	1	<0.1%
chest tube insertion	surgical and medical procedures	1	<0.1%
chest wall abscess	infections and infestations	1	<0.1%
cheyne-stokes respiration	respiratory, thoracic and mediastinal disorders	1	<0.1%
cholangitis acute	hepatobiliary disorders	1	<0.1%
choluria	renal and urinary disorders	1	<0.1%
chordoma	neoplasms benign, malignant and unspecified (incl cysts and polyps)	1	<0.1%
chorioretinitis	infections and infestations	1	<0.1%
choroidal neovascularisation	eye disorders	1	<0.1%
[truncated: 972 more rows]
